# Supplementary material for: Genome-Wide Identification of AP2/ERF Superfamily Genes in Juglans mandshurica and Expression Analysis under Cold Stress
Source: Int J Mol Sci. 2022 Dec 3;23(23):15225. doi: 10.3390/ijms232315225 (PMC9736363; doi:10.3390/ijms232315225)
Supplement: Supplementary file 1 [file ijms-23-15225-s001.zip › Supplementary Tables.xlsx]

## Sheet: Table S1
Supplementary Table S1. Physical properties of AP2/ERF Transcription factor gene family members identified in J. mandshurica
	Classification	Gene Name	Gene ID	Domain	CDS Length	Number of amino acids (AA)	Theoretical Pi (pI)	Molecular weight (MW)	Subcellular Localization (SL)	Subfamily/group	Num of Exon	Num of Intron
	AP2 subfamily	JmAP2-01	rna-Jman008T0237900.1	AP2-AP2	2346	781	4.81	86058.5	Cyto,Nucl	AP2	7	6
		JmAP2-02	rna-Jman013T0038800.1	AP2	1221	406	5.96	44488.1	Cyto,Nucl	AP2	4	3
		JmAP2-03	rna-Jman005T0250300.1	AP2-AP2	1158	385	6.87	41731.1	Nucl	AP2	7	6
		JmAP2-04	rna-Jman001T0030800.1	AP2-AP2	969	322	5.38	36145.2	Cyto,Nucl	AP2	6	5
		JmAP2-05	rna-Jman010T0022800.1	AP2-AP2	1491	496	7.68	55272	Cyto,Nucl	AP2	9	8
		JmAP2-06	rna-Jman015T0077100.1	AP2-AP2	1485	494	7.63	54140.2	Nucl	AP2	10	9
		JmAP2-07	rna-Jman010T0226200.1	AP2-AP2	1530	509	7.19	56661.4	Nucl	AP2	10	9
		JmAP2-08	rna-Jman001T0374700.1	AP2-AP2	1536	511	6.26	56889.7	Cyto,Nucl	AP2	10	9
		JmAP2-09	rna-Jman007T0192700.1	AP2	813	270	5.42	30655.8	Cyto,	AP2	3	2
		JmAP2-10	rna-Jman009T0035000.1	AP2	1365	454	8.9	50072	Cyto,Nucl	AP2	8	7
		JmAP2-11	rna-Jman002T0326000.1	AP2-AP2	1176	391	8.46	44333.1	Cyto,Nucl	AP2	7	6
		JmAP2-12	rna-Jman011T0117700.1	AP2-AP2	1146	381	8.37	43246.1	Cyto,Nucl	AP2	7	6
		JmAP2-13	rna-Jman003T0142200.1	AP2-AP2	1113	370	9.7	41870.8	Cyto,Nucl	AP2	7	6
		JmAP2-14	rna-Jman015T0120600.1	AP2-AP2	1209	402	6.32	44494.5	Cyto,Nucl	AP2	6	5
		JmAP2-15	rna-Jman010T0036100.1	AP2-AP2	1074	357	6.77	39592.6	Nucl	AP2	7	6
		JmAP2-16	rna-Jman016T0120900.1	AP2-AP2	1125	374	5.52	42335.7	Cyto,Nucl	AP2	7	6
		JmAP2-17	rna-Jman001T0051200.1	AP2-AP2	1086	361	5.87	40321.4	Nucl	AP2	8	7
		JmAP2-18	rna-Jman005T0052500.1	AP2-AP2	1230	409	8.62	45110.8	Nucl	AP2	8	7
		JmAP2-19	rna-Jman013T0173700.1	AP2-AP2	1536	511	6.55	55639	Nucl	AP2	9	8
		JmAP2-20	rna-Jman010T0234400.1	AP2-AP2	1500	521	6.03	59025.3	Cyto,Nucl	AP2	7	6
		JmAP2-21	rna-Jman001T0387900.1	AP2-AP2	1887	628	6.48	70056.8	Cyto,Nucl	AP2	9	8
		JmAP2-22	rna-Jman013T0155600.1	AP2-AP2	1920	639	6.25	70246.9	Cyto,Nucl	AP2	7	6
		JmAP2-23	rna-Jman001T0092600.1	AP2-AP2	1641	546	6.26	60300.3	Nucl	AP2	8	7
		JmAP2-24	rna-Jman015T0011800.1	AP2-AP2	1650	549	6.21	60901.7	Nucl	AP2	8	7
		JmAP2-25	rna-Jman005T0227000.1	AP2-AP2	1980	555	6	61598.1	Cyto,Nucl	AP2	8	7
		JmAP2-26	rna-Jman013T0077100.1	AP2-AP2	2094	697	5.78	75500.4	Cyto,Nucl	AP2	7	6
		JmAP2-27	rna-Jman005T0121700.1	AP2-AP2	2265	754	6.45	82095.9	Cyto,Nucl	AP2	8	7
	DREB subfamily	JmDREB-01	rna-Jman012T0173400.1	AP2	681	266	5.96	29163.9	Cyto,Nucl	III	1	0
		JmDREB-02	rna-Jman012T0173700.1	AP2	798	265	5.81	29490.2	Cyto,Nucl	III	1	0
		JmDREB-03	rna-Jman008T0264500.1	AP2	657	218	8.26	23892	Cyto,Nucl	III	1	0
		JmDREB-04	rna-Jman014T0044300.1	AP2	762	253	5.41	28694.1	Cyto,Nucl	III	1	0
		JmDREB-05	rna-Jman004T0198800.1	AP2	750	249	5.31	27703	Cyto,Nucl	III	1	0
		JmDREB-06	rna-Jman006T0072000.1	AP2	645	214	5.59	23973.9	Nucl	III	1	0
		JmDREB-07	rna-Jman002T0252500.1	AP2	639	212	5.13	23278.1	Nucl	III	1	0
		JmDREB-08	rna-Jman009T0032100.1	AP2	834	277	5.62	31172.8	Nucl	IV	1	0
		JmDREB-09	rna-Jman008T0236900.1	AP2	855	284	6.46	31791.8	Nucl	IV	1	0
		JmDREB-10	rna-Jman013T0145400.1	AP2	732	243	5.46	26263.1	Cyto,	IV	1	0
		JmDREB-11	rna-Jman005T0211100.1	AP2	1038	345	8.77	37788.5	Nucl	IV	2	1
		JmDREB-12	rna-Jman008T0013000.1	AP2	990	329	5.35	37433.7	Nucl	IV	1	0
		JmDREB-13	rna-Jman006T0132900.1	AP2	609	202	8.79	21972.7	Nucl	IV	2	1
		JmDREB-14	rna-Jman002T0169200.1	AP2	606	201	9.2	21693.3	Cyto,Nucl	IV	2	1
		JmDREB-15	rna-Jman003T0028000.1	AP2	948	315	4.88	34227	Nucl	IV	3	2
		JmDREB-16	rna-Jman001T0007700.1	AP2	957	318	6.19	34424.6	Nucl	IV	1	0
		JmDREB-17	rna-Jman006T0010800.1	AP2	540	179	4.65	19966.1	Nucl	III	1	0
		JmDREB-18	rna-Jman002T0339100.1	AP2	543	180	5.38	19991.3	Cyto,Nucl	III	1	0
		JmDREB-19	rna-Jman006T0010600.1	AP2	537	178	5.29	19706.2	Cyto,Nucl	III	1	0
		JmDREB-20	rna-Jman002T0339200.1	AP2	546	181	4.89	20046.6	Nucl	III	1	0
		JmDREB-21	rna-Jman014T0097700.1	AP2	753	250	5.28	27525.4	Nucl	III	1	0
		JmDREB-22	rna-Jman015T0137000.1	AP2	822	273	5.94	29929.8	Cyto,Nucl	III	1	0
		JmDREB-23	rna-Jman002T0064800.1	AP2	771	256	5.09	27715.6	Cyto,Nucl	III	1	0
		JmDREB-24	rna-Jman013T0183100.1	AP2	675	224	5.38	24885.9	Nucl	III	1	0
		JmDREB-25	rna-Jman013T0183300.1	AP2	711	236	5.15	26317.3	Nucl	III	1	0
		JmDREB-26	rna-Jman006T0201900.1	AP2	678	225	5.28	24326.1	Nucl	III	2	1
		JmDREB-27	rna-Jman010T0052800.1	AP2	693	230	4.8	25026.8	Cyto,Nucl	III	1	0
		JmDREB-28	rna-Jman001T0076500.1	AP2	723	240	4.85	25827.7	Nucl	III	1	0
		JmDREB-29	rna-Jman010T0183800.1	AP2	546	181	9.17	20182.9	Cyto,Nucl	III	1	0
		JmDREB-30	rna-Jman001T0298800.1	AP2	561	186	8.77	20675.3	Nucl	III	1	0
		JmDREB-31	rna-Jman009T0006500.1	AP2	639	212	5.22	22294.7	Cyto,Nucl	III	1	0
		JmDREB-32	rna-Jman008T0264900.1	AP2	642	213	4.74	22337.7	Cyto,Nucl	III	1	0
		JmDREB-33	rna-Jman014T0044400.1	AP2	726	241	5.58	26077	Nucl	III	1	0
		JmDREB-34	rna-Jman004T0198500.1	AP2	540	179	5.62	19161.5	Cyto,Nucl	III	1	0
		JmDREB-35	rna-Jman006T0071900.1	AP2	708	235	4.73	25390.2	Cyto,Nucl	III	1	0
		JmDREB-36	rna-Jman002T0252400.1	AP2	729	242	4.67	25953.6	Nucl	III	2	1
		JmDREB-37	rna-Jman011T0030300.1	AP2	699	232	5.25	25250.3	Cyto,Nucl	II	1	0
		JmDREB-38	rna-Jman003T0264900.1	AP2	813	270	5.5	29353.9	Cyto,Nucl	II	2	1
		JmDREB-39	rna-Jman006T0008300.1	AP2	642	213	4.83	24107	Cyto,Nucl	II	1	0
		JmDREB-40	rna-Jman002T0343200.1	AP2	633	210	4.97	23469.2	Cyto,	II	1	0
		JmDREB-41	rna-Jman002T0096700.1	AP2	624	207	4.79	22807.1	Cyto,	II	1	0
		JmDREB-42	rna-Jman006T0011200.1	AP2	513	170	4.97	18414.6	Cyto,	II	1	0
		JmDREB-43	rna-Jman002T0338700.1	AP2	582	193	5.83	20972.6	Cyto,	II	2	1
		JmDREB-44	rna-Jman016T0045800.1	AP2	570	189	9.71	21317.3	Cyto,	II	3	2
		JmDREB-45	rna-Jman007T0057500.1	AP2	453	150	8.71	17108.1	Cyto,Nucl	II	1	0
		JmDREB-46	rna-Jman006T0151200.1	AP2	501	166	9.35	18438.7	Cyto,Nucl	II	1	0
		JmDREB-47	rna-Jman002T0132700.1	AP2	507	168	6.97	18606.8	Nucl	II	1	0
		JmDREB-48	rna-Jman010T0140100.1	AP2	1317	438	6.51	48905.6	Nucl	I	1	0
		JmDREB-49	rna-Jman001T0238900.1	AP2	1332	443	8.88	49126	Nucl	I	1	0
		JmDREB-50	rna-Jman014T0061700.1	AP2	939	312	6.23	34267.5	Nucl	I	1	0
		JmDREB-51	rna-Jman004T0176800.1	AP2	936	311	7.98	34390.8	Nucl	I	1	0
		JmDREB-52	rna-Jman006T0140400.1	AP2	1359	452	6.91	50855.9	Nucl	I	1	0
		JmDREB-53	rna-Jman002T0151400.1	AP2	1389	462	5.73	51774.5	Nucl	I	1	0
		JmDREB-54	rna-Jman006T0099900.1	AP2	1056	351	6.37	38430	Nucl	I	1	0
		JmDREB-55	rna-Jman011T0021500.1	AP2	1059	352	6.18	38851.9	Nucl	I	1	0
		JmDREB-56	rna-Jman003T0276900.1	AP2	1095	364	6.15	39798.2	Nucl	I	1	0
		JmDREB-57	rna-Jman002T0205200.1	AP2	1155	384	6.01	42324.2	Nucl	I	1	0
	ERF subfamily	JmERF-01	rna-Jman001T0057100.1	AP2	909	302	9.38	32216.1	Nucl	VII	1	0
		JmERF-02	rna-Jman011T0096200.1	AP2	1236	411	6.84	45642	Nucl	VII	1	0
		JmERF-03	rna-Jman003T0207300.1	AP2	1227	408	6.4	44981.2	Nucl	VII	1	0
		JmERF-04	rna-Jman010T0114900.1	AP2	258	85	9.34	9773.21	Nucl	VII	1	0
		JmERF-05	rna-Jman011T0153400.1	AP2	882	293	5.01	31984.7	Nucl	VII	1	0
		JmERF-06	rna-Jman009T0054000.1	AP2	732	243	9.71	26381.3	Nucl	VII	1	0
		JmERF-07	rna-Jman008T0207300.1	AP2	726	241	9.07	26241.2	Nucl	VII	1	0
		JmERF-08	rna-Jman002T0142800.1	AP2	678	225	9.42	24262.2	Nucl	VII	1	0
		JmERF-09	rna-Jman014T0024000.1	AP2	618	205	6.3	22444.8	Nucl	VII	1	0
		JmERF-10	rna-Jman004T0229500.1	AP2	660	219	7.02	23686	Nucl	VII	1	0
		JmERF-11	rna-Jman009T0053800.1	AP2	480	162	9.76	17495.8	Nucl	VII	1	0
		JmERF-12	rna-Jman008T0207400.1	AP2	489	162	9.83	17437.8	Nucl	VII	1	0
		JmERF-13	rna-Jman006T0234800.1	AP2	501	166	9.64	18188.6	Nucl	VII	1	0
		JmERF-14	rna-Jman002T0029000.1	AP2	510	169	9.82	18887.6	Nucl	VII	1	0
		JmERF-15	rna-Jman014T0010300.1	AP2	714	237	8.64	25955.1	Nucl	VII	1	0
		JmERF-16	rna-Jman004T0250600.1	AP2	720	240	8.97	26487.7	Nucl	VII	1	0
		JmERF-17	rna-Jman006T0115900.1	AP2	678	225	9.04	24820.1	Nucl	VII	1	0
		JmERF-18	rna-Jman002T0189300.1	AP2	675	224	8.62	24888	Nucl	VII	1	0
		JmERF-19	rna-Jman001T0183400.1	AP2	795	264	9.07	30052.3	Nucl	VII	2	1
		JmERF-20	rna-Jman013T0108800.1	AP2	918	305	5.09	34539	Nucl	VII	2	1
		JmERF-21	rna-Jman005T0163500.1	AP2	933	310	5.4	34783.5	Nucl	VII	2	1
		JmERF-22	rna-Jman010T0068700.1	AP2	1140	380	4.95	42415.7	Nucl	VII	3	2
		JmERF-23	rna-Jman001T0100300.1	AP2	1170	389	4.77	43564.9	Nucl	VII	2	1
		JmERF-24	rna-Jman013T0167300.1	AP2	708	235	8.32	26241.3	Nucl	IX	1	0
		JmERF-25	rna-Jman005T0241500.1	AP2	747	248	6.56	27560.5	Nucl	IX	1	0
		JmERF-26	rna-Jman005T0241400.1	AP2	897	298	7.06	33306.4	Nucl	IX	1	0
		JmERF-27	rna-Jman013T0167200.1	AP2	840	280	6.19	31134.7	Nucl	IX	1	0
		JmERF-28	rna-Jman013T0167000.1	AP2	912	303	5.93	33721.8	Nucl	IX	1	0
		JmERF-29	rna-Jman014T0099000.1	AP2	1038	345	5.88	38636.1	Nucl	IX	1	0
		JmERF-30	rna-Jman004T0100500.1	AP2	60	329	7.06	36476.6	Nucl	IX	1	0
		JmERF-31	rna-Jman004T0100300.1	AP2	990	329	7.06	36476.6	Nucl	IX	1	0
		JmERF-32	rna-Jman008T0202900.1	AP2	840	279	5.15	30735.5	Nucl	IX	1	0
		JmERF-33	rna-Jman009T0056700.1	AP2	561	186	6.98	20460.7	Nucl	IX	1	0
		JmERF-34	rna-Jman008T0203000.1	AP2	549	182	7.96	19603.7	Nucl	IX	1	0
		JmERF-35	rna-Jman015T0139400.1	AP2	765	254	6.01	27823	Nucl	IX	1	0
		JmERF-36	rna-Jman012T0026400.1	AP2	870	289	6.33	32339.5	Nucl	IX	1	0
		JmERF-37	rna-Jman012T0026500.1	AP2	777	258	10.11	28765.4	Nucl	IX	1	0
		JmERF-38	rna-Jman013T0166700.1	AP2	789	262	8.43	29250.1	Nucl	IX	1	0
		JmERF-39	rna-Jman005T0241300.1	AP2	927	308	6.41	34588.1	Nucl	IX	1	0
		JmERF-40	rna-Jman004T0099500.1	AP2	870	289	8.23	31353.4	Nucl	IX	1	0
		JmERF-41	rna-Jman014T0099100.1	AP2	840	279	8.25	29867.7	Nucl	IX	1	0
		JmERF-42	rna-Jman005T0111900.1	AP2	699	232	4.9	26257.3	Nucl	IX	1	0
		JmERF-43	rna-Jman002T0022900.1	AP2	675	224	5.54	25597.8	Nucl	IX	1	0
		JmERF-44	rna-Jman010T0087900.1	AP2	660	219	5.21	24886.6	Nucl	IX	1	0
		JmERF-45	rna-Jman001T0127500.1	AP2	726	241	5.55	27288.3	Cyto,Nucl	IX	1	0
		JmERF-46	rna-Jman002T0023100.1	AP2	423	140	5.77	16180.8	Nucl	IX	1	0
		JmERF-47	rna-Jman010T0087600.1	AP2	420	140	8.01	15384.8	Nucl	IX	1	0
		JmERF-48	rna-Jman001T0127300.1	AP2	432	143	5.68	15787.4	Nucl	IX	1	0
		JmERF-49	rna-Jman010T0087700.1	AP2	462	153	6.85	17557.2	Nucl	IX	1	0
		JmERF-50	rna-Jman006T0239400.1	AP2	471	156	6.76	17218.8	Nucl	IX	1	0
		JmERF-51	rna-Jman002T0023000.1	AP2	510	169	6.85	18784.5	Nucl	IX	1	0
		JmERF-52	rna-Jman001T0127400.1	AP2	459	152	6.35	17448.2	Nucl	IX	1	0
		JmERF-53	rna-Jman011T0215100.1	AP2	750	249	5.7	27950	Nucl	X	1	0
		JmERF-54	rna-Jman003T0006700.1	AP2	753	250	6.9	27552.5	Nucl	X	1	0
		JmERF-55	rna-Jman007T0014200.1	AP2	1362	453	6.02	48395.6	Nucl	X	2	1
		JmERF-56	rna-Jman006T0090100.1	AP2	1194	397	5.87	43621.1	Nucl	X	2	1
		JmERF-57	rna-Jman002T0218800.1	AP2	1191	396	6.1	42920.4	Nucl	X	2	1
		JmERF-58	rna-Jman004T0001400.1	AP2	813	270	7.29	30371.4	Nucl	X	2	1
		JmERF-59	rna-Jman011T0150900.1	AP2	684	227	5.27	25007.4	Nucl	X	2	1
		JmERF-60	rna-Jman003T0095900.1	AP2	1206	401	5.19	45017.1	Nucl	X	5	4
		JmERF-61	rna-Jman015T0108800.1	AP2	687	228	5.4	26087	Nucl	VI	1	0
		JmERF-62	rna-Jman012T0061900.1	AP2	813	270	6.62	30411	Cyto,Nucl	VI	1	0
		JmERF-63	rna-Jman003T0299900.1	AP2	1074	357	4.81	40636.8	Nucl	VI	1	0
		JmERF-64	rna-Jman010T0188700.1	AP2	942	313	9.41	36135.2	Nucl	VI	2	1
		JmERF-65	rna-Jman001T0308100.1	AP2	1005	334	5.73	37929.2	Nucl	VI	1	0
		JmERF-66	rna-Jman011T0007400.1	AP2	1086	361	5.29	40716.4	Nucl	VI	1	0
		JmERF-67	rna-Jman014T0059700.1	AP2	966	321	5.2	36485.5	Nucl	VI	1	0
		JmERF-68	rna-Jman004T0179400.1	AP2	975	324	5.19	36191.4	Nucl	VI	1	0
		JmERF-69	rna-Jman016T0091300.1	AP2	714	237	7.72	26416.6	Nucl	V	1	0
		JmERF-70	rna-Jman007T0147700.1	AP2	738	245	7.69	27160.4	Nucl	V	1	0
		JmERF-71	rna-Jman004T0160100.1	AP2	1188	395	6.41	41847.4	Cyto,Nucl	V	1	0
		JmERF-72	rna-Jman010T0204400.1	AP2	897	298	8.35	32252.7	Cyto,Nucl	V	1	0
		JmERF-73	rna-Jman001T0332300.1	AP2	840	279	6.93	30408.7	Nucl	V	1	0
		JmERF-74	rna-Jman011T0127000.1	AP2	1242	413	4.91	46138	Nucl	V	1	0
		JmERF-75	rna-Jman006T0014000.1	AP2	1239	412	4.62	45850.3	Nucl	V	1	0
		JmERF-76	rna-Jman002T0333800.1	AP2	1206	401	4.74	44262	Cyto,Nucl	V	1	0
		JmERF-77	rna-Jman012T0212500.1	AP2	822	273	6.66	30807.5	Cyto,Nucl	V	1	0
		JmERF-78	rna-Jman Un580T0001300.1	AP2	816	273	8.31	30694	Cyto,Nucl	V	1	0
		JmERF-79	rna-Jman009T0162400.1	AP2	636	271	7.71	30486.8	Nucl	V	1	0
		JmERF-80	rna-Jman002T0044400.1	AP2	654	211	6.98	23497.4	Nucl	V	2	1
		JmERF-81	rna-Jman005T0280700.1	AP2	510	217	8.22	24331.5	Nucl	V	3	2
		JmERF-82	rna-Jman010T0039000.1	AP2	570	169	8.87	19177.5	Nucl	V	2	1
		JmERF-83	rna-Jman001T0056000.1	AP2	579	189	7.68	21135.8	Nucl	V	2	1
		JmERF-84	rna-Jman013T0202100.1	AP2	576	192	9.16	21771.8	Nucl	V	2	1
		JmERF-85	rna-Jman005T0286000.1	AP2	585	191	8.79	21671.6	Nucl	V	2	1
		JmERF-86	rna-Jman013T0201900.1	AP2	567	194	8.99	21990.4	Nucl	V	2	1
		JmERF-87	rna-Jman005T0285900.1	AP2	822	188	9.03	21393.6	Cyto,Nucl	V	2	1
		JmERF-88	rna-Jman007T0158500.1	AP2	999	273	4.74	31210.7	Cyto,Nucl	VI-L	1	0
		JmERF-89	rna-Jman016T0070800.1	AP2	1011	332	7.53	36350.5	Cyto,Nucl	VI-L	2	1
		JmERF-90	rna-Jman007T0098100.1	AP2	1056	336	5.21	37412.8	Cyto,Nucl	VI-L	2	1
	RAV subfamily	JmRAV-01	rna-Jman007T0199900.1	AP2-B3	1002	351	8.6	40729.2	Cyto,Nucl	RAV	5	4
		JmRAV-02	rna-Jman015T0007200.1	AP2-B3	1161	333	6.52	38020.6	Cyto,	RAV	2	1
		JmRAV-03	rna-Jman012T0205900.1	AP2-B3	936	386	8.51	43831.3	Cyto,Nucl	RAV	1	0
		JmRAV-04	rna-Jman006T0038900.1	AP2-B3	1140	311	9.25	35211.9	Nucl	RAV	1	0
		JmRAV-05	rna-Jman016T0003700.1	AP2-B3	1116	379	9.24	41585.9	Nucl	RAV	1	0
		JmRAV-06	rna-Jman007T0005000.1	AP2-B3	687	371	9.18	40878.1	Cyto,Nucl	RAV	1	0
	Soloist subfamily	JmSoloist-01	rna-Jman010T0205700.1	AP2	558	228	9.89	25782.1	Cyto,Nucl	Soloist	7	6
		JmSoloist-02	rna-Jman001T0339700.1	AP2	687	185	9.46	21023.8	Cyto,Nucl	Soloist	4	3
		JmSoloist-03	rna-Jman001T0337100.1	AP2	552	228	9.8	25684	Cyto,Nucl	Soloist	6	5
		JmSoloist-04	rna-Jman001T0338800.1	AP2	762	183	9.16	20909.6	Cyto,Nucl	Soloist	4	3

## Sheet: Table S2
Supplementary Table S2. Chromosomal distribution of JmAP2/ERF genes numbers J.mandshurica
	Chromosome name	Gene name	Gene ID	Start	End		Statistics distribution of CoAP2/ERF genes in different linkage group
	Chr1	JmAP2-04	rna-Jman001T0030800.1	2877287	2881192				Chr1	Chr2	Chr3	Chr4	Chr5	Chr6	Chr7	Chr8	Chr9	Chr10	Chr11	Chr12	Chr13	Chr14	Chr15	Chr16
	Chr1	JmAP2-08	rna-Jman001T0374700.1	50625870	50628949		Subfamily	DREB	4	12	3	3	1	11	1	4	2	3	2	2	3	4	1	1
	Chr1	JmAP2-17	rna-Jman001T0051200.1	4814982	4819095			ERF	9	9	4	8	8	5	4	4	4	8	6	4	7	5	2	2
	Chr1	JmAP2-21	rna-Jman001T0387900.1	52033483	52036775			AP2	5	1	1	\	4	1	1	1	1	4	1	\	4	\	3	1
	Chr1	JmAP2-23	rna-Jman001T0092600.1	8904607	8908476			RAV	\	\	\	\	\	\	2	\	\	\	\	1	\	\	1	1
	Chr1	JmDREB-16	rna-Jman001T0007700.1	806949	807905			Soloist	3	\	\	\	\	\	\	\	\	1	\	\	\	\	\	\
	Chr1	JmDREB-28	rna-Jman001T0076500.1	7142835	7143557			Total	21	22	8	11	13	17	8	9	7	16	9	7	14	9	7	5
	Chr1	JmDREB-30	rna-Jman001T0298800.1	39947367	39947927
	Chr1	JmDREB-49	rna-Jman001T0238900.1	30071633	30072964
	Chr1	JmERF-01	rna-Jman001T0057100.1	5348961	5349869
	Chr1	JmERF-19	rna-Jman001T0183400.1	18702912	18704383
	Chr1	JmERF-23	rna-Jman001T0100300.1	9578133	9581575
	Chr1	JmERF-45	rna-Jman001T0127500.1	12539681	12540702
	Chr1	JmERF-48	rna-Jman001T0127300.1	12491317	12491748
	Chr1	JmERF-52	rna-Jman001T0127400.1	12498266	12498724
	Chr1	JmERF-65	rna-Jman001T0308100.1	41497015	41498340
	Chr1	JmERF-73	rna-Jman001T0332300.1	45083379	45084671
	Chr1	JmERF-83	rna-Jman001T0056000.1	5265102	5265985
	Chr1	JmSoloist-02	rna-Jman001T0339700.1	46584300	46587861
	Chr1	JmSoloist-03	rna-Jman001T0337100.1	45955950	45962035
	Chr1	JmSoloist-04	rna-Jman001T0338800.1	46401515	46404875
	Chr2	JmAP2-11	rna-Jman002T0326000.1	41111651	41113630
	Chr2	JmDREB-07	rna-Jman002T0252500.1	34681034	34682140
	Chr2	JmDREB-14	rna-Jman002T0169200.1	24940650	24943554
	Chr2	JmDREB-18	rna-Jman002T0339100.1	42230447	42231172
	Chr2	JmDREB-20	rna-Jman002T0339200.1	42251499	42252044
	Chr2	JmDREB-23	rna-Jman002T0064800.1	7027046	7028234
	Chr2	JmDREB-36	rna-Jman002T0252400.1	34673722	34674754
	Chr2	JmDREB-40	rna-Jman002T0343200.1	42635962	42636777
	Chr2	JmDREB-41	rna-Jman002T0096700.1	11264274	11264897
	Chr2	JmDREB-43	rna-Jman002T0338700.1	42197927	42199565
	Chr2	JmDREB-47	rna-Jman002T0132700.1	19652837	19653736
	Chr2	JmDREB-53	rna-Jman002T0151400.1	22714405	22715793
	Chr2	JmDREB-57	rna-Jman002T0205200.1	28977314	28979442
	Chr2	JmERF-08	rna-Jman002T0142800.1	21172221	21173159
	Chr2	JmERF-14	rna-Jman002T0029000.1	2956353	2957049
	Chr2	JmERF-18	rna-Jman002T0189300.1	26998162	26999577
	Chr2	JmERF-43	rna-Jman002T0022900.1	2291974	2292648
	Chr2	JmERF-46	rna-Jman002T0023100.1	2303394	2303816
	Chr2	JmERF-51	rna-Jman002T0023000.1	2302089	2302598
	Chr2	JmERF-57	rna-Jman002T0218800.1	30588727	30590881
	Chr2	JmERF-76	rna-Jman002T0333800.1	41777896	41779101
	Chr2	JmERF-80	rna-Jman002T0044400.1	4595738	4596531
	Chr3	JmAP2-13	rna-Jman003T0142200.1	13479027	13480919
	Chr3	JmDREB-15	rna-Jman003T0028000.1	2755456	2757562
	Chr3	JmDREB-38	rna-Jman003T0264900.1	34317427	34319524
	Chr3	JmDREB-56	rna-Jman003T0276900.1	35649889	35652072
	Chr3	JmERF-03	rna-Jman003T0207300.1	25937238	25938464
	Chr3	JmERF-54	rna-Jman003T0006700.1	717255	718007
	Chr3	JmERF-60	rna-Jman003T0095900.1	8339017	8343918
	Chr3	JmERF-63	rna-Jman003T0299900.1	38347784	38348857
	Chr4	JmDREB-05	rna-Jman004T0198800.1	32286575	32287324
	Chr4	JmDREB-34	rna-Jman004T0198500.1	32261419	32261958
	Chr4	JmDREB-51	rna-Jman004T0176800.1	30001985	30003673
	Chr4	JmERF-10	rna-Jman004T0229500.1	35057685	35058748
	Chr4	JmERF-16	rna-Jman004T0250600.1	36932505	36933765
	Chr4	JmERF-30	rna-Jman004T0100500.1	16798312	16799301
	Chr4	JmERF-31	rna-Jman004T0100300.1	16782367	16783664
	Chr4	JmERF-40	rna-Jman004T0099500.1	16613708	16615038
	Chr4	JmERF-58	rna-Jman004T0001400.1	150280	151972
	Chr4	JmERF-68	rna-Jman004T0179400.1	30255967	30257942
	Chr4	JmERF-71	rna-Jman004T0160100.1	28015263	28016450
	Chr5	JmAP2-03	rna-Jman005T0250300.1	33734344	33736497
	Chr5	JmAP2-18	rna-Jman005T0052500.1	5574115	5578476
	Chr5	JmAP2-25	rna-Jman005T0227000.1	31666034	31669205
	Chr5	JmAP2-27	rna-Jman005T0121700.1	19679143	19683243
	Chr5	JmDREB-11	rna-Jman005T0211100.1	29998580	29999652
	Chr5	JmERF-21	rna-Jman005T0163500.1	25643309	25644681
	Chr5	JmERF-25	rna-Jman005T0241500.1	32955313	32956550
	Chr5	JmERF-26	rna-Jman005T0241400.1	32950859	32952258
	Chr5	JmERF-39	rna-Jman005T0241300.1	32939979	32940905
	Chr5	JmERF-42	rna-Jman005T0111900.1	17760884	17761582
	Chr5	JmERF-81	rna-Jman005T0280700.1	36512975	36513852
	Chr5	JmERF-85	rna-Jman005T0286000.1	36962189	36962866
	Chr5	JmERF-87	rna-Jman005T0285900.1	36958247	36958894
	Chr6	JmDREB-06	rna-Jman006T0072000.1	5766516	5767361
	Chr6	JmDREB-13	rna-Jman006T0132900.1	13235553	13237563
	Chr6	JmDREB-17	rna-Jman006T0010800.1	861788	862327
	Chr6	JmDREB-19	rna-Jman006T0010600.1	852469	853005
	Chr6	JmDREB-26	rna-Jman006T0201900.1	29600132	29601000
	Chr6	JmDREB-35	rna-Jman006T0071900.1	5760311	5761018
	Chr6	JmDREB-39	rna-Jman006T0008300.1	682070	682711
	Chr6	JmDREB-42	rna-Jman006T0011200.1	895540	896052
	Chr6	JmDREB-46	rna-Jman006T0151200.1	17069786	17070687
	Chr6	JmDREB-52	rna-Jman006T0140400.1	14500498	14503016
	Chr6	JmDREB-54	rna-Jman006T0099900.1	8955153	8958241
	Chr6	JmERF-13	rna-Jman006T0234800.1	33531462	33531962
	Chr6	JmERF-17	rna-Jman006T0115900.1	11021479	11022876
	Chr6	JmERF-50	rna-Jman006T0239400.1	34049238	34049708
	Chr6	JmERF-56	rna-Jman006T0090100.1	7828081	7829858
	Chr6	JmERF-75	rna-Jman006T0014000.1	1127806	1129044
	Chr6	JmRAV-04	rna-Jman006T0038900.1	3046232	3047167
	Chr7	JmAP2-09	rna-Jman007T0192700.1	31886543	31889553
	Chr7	JmDREB-45	rna-Jman007T0057500.1	7487224	7487676
	Chr7	JmERF-55	rna-Jman007T0014200.1	1705586	1707933
	Chr7	JmERF-70	rna-Jman007T0147700.1	24441389	24442126
	Chr7	JmERF-88	rna-Jman007T0158500.1	26542748	26543569
	Chr7	JmERF-90	rna-Jman007T0098100.1	13717653	13719897
	Chr7	JmRAV-01	rna-Jman007T0199900.1	33004971	33016911
	Chr7	JmRAV-06	rna-Jman007T0005000.1	596199	597984
	Chr8	JmAP2-01	rna-Jman008T0237900.1	31290387	31294651
	Chr8	JmDREB-03	rna-Jman008T0264500.1	33347906	33348562
	Chr8	JmDREB-09	rna-Jman008T0236900.1	31162027	31162881
	Chr8	JmDREB-12	rna-Jman008T0013000.1	1353307	1354296
	Chr8	JmDREB-32	rna-Jman008T0264900.1	33375159	33375800
	Chr8	JmERF-07	rna-Jman008T0207300.1	28541625	28542724
	Chr8	JmERF-12	rna-Jman008T0207400.1	28562978	28563466
	Chr8	JmERF-32	rna-Jman008T0202900.1	28187668	28188507
	Chr8	JmERF-34	rna-Jman008T0203000.1	28190865	28191413
	Chr9	JmAP2-10	rna-Jman009T0035000.1	3037293	3040816
	Chr9	JmDREB-08	rna-Jman009T0032100.1	2711335	2712168
	Chr9	JmDREB-31	rna-Jman009T0006500.1	592831	593469
	Chr9	JmERF-06	rna-Jman009T0054000.1	4717885	4719010
	Chr9	JmERF-11	rna-Jman009T0053800.1	4694905	4695703
	Chr9	JmERF-33	rna-Jman009T0056700.1	4976373	4976933
	Chr9	JmERF-79	rna-Jman009T0162400.1	23103173	23103988
	Chr10	JmAP2-05	rna-Jman010T0022800.1	1826555	1832149
	Chr10	JmAP2-07	rna-Jman010T0226200.1	28671673	28675195
	Chr10	JmAP2-15	rna-Jman010T0036100.1	2975927	2979048
	Chr10	JmAP2-20	rna-Jman010T0234400.1	29480212	29483067
	Chr10	JmDREB-27	rna-Jman010T0052800.1	4328369	4329061
	Chr10	JmDREB-29	rna-Jman010T0183800.1	23193770	23194315
	Chr10	JmDREB-48	rna-Jman010T0140100.1	13776909	13778225
	Chr10	JmERF-04	rna-Jman010T0114900.1	10542096	10542353
	Chr10	JmERF-22	rna-Jman010T0068700.1	5814159	5817452
	Chr10	JmERF-44	rna-Jman010T0087900.1	7643104	7644098
	Chr10	JmERF-47	rna-Jman010T0087600.1	7626730	7627152
	Chr10	JmERF-49	rna-Jman010T0087700.1	7630775	7631236
	Chr10	JmERF-64	rna-Jman010T0188700.1	24053124	24054343
	Chr10	JmERF-72	rna-Jman010T0204400.1	26213526	26214422
	Chr10	JmERF-82	rna-Jman010T0039000.1	3194828	3195613
	Chr10	JmSoloist-01	rna-Jman010T0205700.1	26365288	26383024
	Chr11	JmAP2-12	rna-Jman011T0117700.1	19239849	19241918
	Chr11	JmDREB-37	rna-Jman011T0030300.1	4222488	4223186
	Chr11	JmDREB-55	rna-Jman011T0021500.1	3058585	3060628
	Chr11	JmERF-02	rna-Jman011T0096200.1	16377703	16378938
	Chr11	JmERF-05	rna-Jman011T0153400.1	22864631	22865512
	Chr11	JmERF-53	rna-Jman011T0215100.1	27998592	27999341
	Chr11	JmERF-59	rna-Jman011T0150900.1	22704071	22706663
	Chr11	JmERF-66	rna-Jman011T0007400.1	909770	910855
	Chr11	JmERF-74	rna-Jman011T0127000.1	20275039	20276280
	Chr12	JmDREB-01	rna-Jman012T0173400.1	21560920	21562093
	Chr12	JmDREB-02	rna-Jman012T0173700.1	21606867	21607664
	Chr12	JmERF-36	rna-Jman012T0026400.1	2454718	2455587
	Chr12	JmERF-37	rna-Jman012T0026500.1	2467547	2468323
	Chr12	JmERF-62	rna-Jman012T0061900.1	5607649	5609321
	Chr12	JmERF-77	rna-Jman012T0212500.1	26866388	26867209
	Chr12	JmRAV-03	rna-Jman012T0205900.1	26146922	26148082
	Chr13	JmAP2-02	rna-Jman013T0038800.1	4929850	4935218
	Chr13	JmAP2-19	rna-Jman013T0173700.1	24351958	24355643
	Chr13	JmAP2-22	rna-Jman013T0155600.1	22792321	22795408
	Chr13	JmAP2-26	rna-Jman013T0077100.1	12236135	12240560
	Chr13	JmDREB-10	rna-Jman013T0145400.1	21782410	21783141
	Chr13	JmDREB-24	rna-Jman013T0183100.1	25253604	25254956
	Chr13	JmDREB-25	rna-Jman013T0183300.1	25299453	25300660
	Chr13	JmERF-20	rna-Jman013T0108800.1	17813900	17815288
	Chr13	JmERF-24	rna-Jman013T0167300.1	23741412	23742434
	Chr13	JmERF-27	rna-Jman013T0167200.1	23737048	23738336
	Chr13	JmERF-28	rna-Jman013T0167000.1	23729330	23730865
	Chr13	JmERF-38	rna-Jman013T0166700.1	23696168	23697425
	Chr13	JmERF-84	rna-Jman013T0202100.1	26824911	26825591
	Chr13	JmERF-86	rna-Jman013T0201900.1	26810853	26811543
	Chr14	JmDREB-04	rna-Jman014T0044300.1	3607726	3608487
	Chr14	JmDREB-21	rna-Jman014T0097700.1	8887046	8887987
	Chr14	JmDREB-33	rna-Jman014T0044400.1	3616978	3617703
	Chr14	JmDREB-50	rna-Jman014T0061700.1	5062431	5064230
	Chr14	JmERF-09	rna-Jman014T0024000.1	1789053	1790091
	Chr14	JmERF-15	rna-Jman014T0010300.1	741943	743556
	Chr14	JmERF-29	rna-Jman014T0099000.1	9015923	9017658
	Chr14	JmERF-41	rna-Jman014T0099100.1	9027955	9029197
	Chr14	JmERF-67	rna-Jman014T0059700.1	4901414	4902379
	Chr15	JmAP2-06	rna-Jman015T0077100.1	13169892	13174065
	Chr15	JmAP2-14	rna-Jman015T0120600.1	17921644	17927876
	Chr15	JmAP2-24	rna-Jman015T0011800.1	1516674	1519456
	Chr15	JmDREB-22	rna-Jman015T0137000.1	19860450	19861271
	Chr15	JmERF-35	rna-Jman015T0139400.1	20161206	20161970
	Chr15	JmERF-61	rna-Jman015T0108800.1	16716290	16718231
	Chr15	JmRAV-02	rna-Jman015T0007200.1	866360	868424
	Chr16	JmAP2-16	rna-Jman016T0120900.1	17803947	17807141
	Chr16	JmDREB-44	rna-Jman016T0045800.1	4786586	4787364
	Chr16	JmERF-69	rna-Jman016T0091300.1	13574118	13574831
	Chr16	JmERF-89	rna-Jman016T0070800.1	222874	223695
	Chr16	JmRAV-05	rna-Jman016T0003700.1	9226791	9228982
	unanchor580	JmERF-78	rna-Jman_Un580T0001300.1	453431	455143

## Sheet: Table S3
Supplementary Table S3. The Ka/Ks ratios and estimated divergence time for duplicated JmAP2/ERF genes.
	Duplication	Gene ID	Gene Name	Linkage	Start	Stop	Gene ID	Gene Name	Linkage	Start	Stop	Ka	Ks	Ka_Ks	EffectiveLen	AverageS-sites	AverageN-sites	cN	cS	pN	pS	Note	Mya
	Tandem	rna-Jman001T0127400.1	JmERF-52	Chr1	12498266	12498724	rna-Jman001T0127500.1	JmERF-45	Chr1	12539681	12540702	0.576579	NaN	NaN	423	98.8333	324.167	130.417	77.5833	0.402314	0.784992	High Sequence Divergence Value (pS>=0.75)	NaN
	Tandem	rna-Jman001T0127400.1	JmERF-52	Chr1	12498266	12498724	rna-Jman001T0127300.1	JmERF-48	Chr1	12491317	12491748	0.253226	2.12906	0.118938	426	100.667	325.333	69.9167	71.0833	0.214908	0.706126		70.9687
	Tandem	rna-Jman002T0023100.1	JmERF-46	Chr2	2303394	2303816	rna-Jman002T0023000.1	JmERF-51	Chr2	2302089	2302598	0.404486	NaN	NaN	390	90.6667	299.333	93.5833	68.4167	0.312639	0.754596	High Sequence Divergence Value (pS>=0.75)	NaN
	Tandem	rna-Jman002T0252500.1	JmDREB-07	Chr2	34681034	34682140	rna-Jman002T0252400.1	JmDREB-36	Chr2	34673722	34674754	0.490508	2.21733	0.221215	534	130.333	403.667	145.333	92.6667	0.360033	0.710997		73.9111
	Tandem	rna-Jman002T0339100.1	JmDREB-18	Chr2	42230447	42231172	rna-Jman002T0339200.1	JmDREB-20	Chr2	42251499	42252044	0.268981	1.4418	0.18656	525	119.083	405.917	91.75	76.25	0.226032	0.640308		48.0599
	Tandem	rna-Jman005T0241500.1	JmERF-25	Chr5	32955313	32956550	rna-Jman005T0241400.1	JmERF-26	Chr5	32950859	32952258	0.581202	4.09469	0.141941	666	156.667	509.333	206	117	0.40445	0.746809		136.49
	Tandem	rna-Jman005T0286000.1	JmERF-85	Chr5	36962189	36962866	rna-Jman005T0285900.1	JmERF-87	Chr5	36958247	36958894	0.134309	1.04538	0.128478	564	133	431	53	75	0.12297	0.56391		34.846
	Tandem	rna-Jman006T0072000.1	JmDREB-06	Chr6	5766516	5767361	rna-Jman006T0071900.1	JmDREB-35	Chr6	5760311	5761018	0.567746	NaN	NaN	552	136.583	415.417	165.417	108.583	0.398195	0.794997	High Sequence Divergence Value (pS>=0.75)	NaN
	Tandem	rna-Jman008T0207300.1	JmERF-07	Chr8	28541625	28542724	rna-Jman008T0207400.1	JmERF-12	Chr8	28562978	28563466	0.49445	3.57163	0.138438	483	123.5	359.5	130.167	91.8333	0.362077	0.74359		119.054
	Tandem	rna-Jman008T0202900.1	JmERF-32	Chr8	28187668	28188507	rna-Jman008T0203000.1	JmERF-34	Chr8	28190865	28191413	0.524221	NaN	NaN	459	109.25	349.75	131.917	84.0833	0.377174	0.769641	High Sequence Divergence Value (pS>=0.75)	NaN
	Tandem	rna-Jman010T0087600.1	JmERF-47	Chr10	7626730	7627152	rna-Jman010T0087700.1	JmERF-49	Chr10	7630775	7631236	0.3402	1.62558	0.209279	414	99.25	314.75	86.0833	65.9167	0.273497	0.664148		54.1861
	Tandem	rna-Jman012T0026400.1	JmERF-36	Chr12	2454718	2455587	rna-Jman012T0026500.1	JmERF-37	Chr12	2467547	2468323	0.308561	1.03513	0.29809	657	158.25	498.75	126.167	88.8333	0.252966	0.561348		34.5042
	Tandem	rna-Jman013T0167300.1	JmERF-24	Chr13	23741412	23742434	rna-Jman013T0167200.1	JmERF-27	Chr13	23737048	23738336	0.460786	3.0745	0.149874	576	134	442	152.167	98.8333	0.344268	0.737562		102.483
	Tandem	rna-Jman014T0044300.1	JmDREB-04	Chr14	3607726	3608487	rna-Jman014T0044400.1	JmDREB-33	Chr14	3616978	3617703	0.548674	NaN	NaN	597	143	454	176.667	116.333	0.389134	0.81352	High Sequence Divergence Value (pS>=0.75)	NaN
	Mean											0.475647	2.12906	0.149874	529.5	126.917	404.792	130.292	86.4583	0.352151	0.740576		70.9687
	Segmental	rna-Jman001T0051200.1	JmAP2-17	Chr1	4814982	4819095	rna-Jman010T0036100.1	rna-Jman010T0036100.1	Chr10	2975927	2979048	0.105559	0.597475	0.176675	1023	240.167	782.833	77.0833	98.9167	0.0984671	0.411867		19.9158
	Segmental	rna-Jman001T0056000.1	JmERF-83	Chr1	5265102	5265985	rna-Jman010T0039000.1	rna-Jman010T0039000.1	Chr10	3194828	3195613	0.0858865	0.275794	0.311416	501	115.917	385.083	31.25	26.75	0.0811513	0.230769		9.19312
	Segmental	rna-Jman001T0076500.1	JmDREB-28	Chr1	7142835	7143557	rna-Jman010T0052800.1	rna-Jman010T0052800.1	Chr10	4328369	4329061	0.117264	0.511966	0.229048	690	168	522	56.6667	62.3333	0.108557	0.371032		17.0655
	Segmental	rna-Jman001T0100300.1	JmERF-23	Chr1	9578133	9581575	rna-Jman010T0068700.1	rna-Jman010T0068700.1	Chr10	5814159	5817452	0.125148	0.441422	0.283511	1134	257.75	876.25	101	86	0.115264	0.333657		14.7141
	Segmental	rna-Jman001T0127300.1	JmERF-48	Chr1	12491317	12491748	rna-Jman010T0087600.1	rna-Jman010T0087600.1	Chr10	7626730	7627152	0.110795	0.465445	0.238041	411	97.0833	313.917	32.3333	33.6667	0.103	0.346781		15.5148
	Segmental	rna-Jman001T0298800.1	JmDREB-30	Chr1	39947367	39947927	rna-Jman010T0183800.1	rna-Jman010T0183800.1	Chr10	23193770	23194315	0.147143	0.692791	0.212392	528	123.833	404.167	54	56	0.133608	0.452221		23.093
	Segmental	rna-Jman001T0308100.1	JmERF-65	Chr1	41497015	41498340	rna-Jman010T0188700.1	rna-Jman010T0188700.1	Chr10	24053124	24054343	0.170655	0.688061	0.248023	798	185.417	612.583	93.5	83.5	0.152632	0.450337		22.9354
	Segmental	rna-Jman001T0332300.1	JmERF-73	Chr1	45083379	45084671	rna-Jman010T0204400.1	rna-Jman010T0204400.1	Chr10	26213526	26214422	0.0918286	0.542493	0.169272	825	192.5	632.5	54.6667	74.3333	0.0864295	0.386147		18.0831
	Segmental	rna-Jman001T0337100.1	JmSoloist-03	Chr1	45955950	45962035	rna-Jman010T0205700.1	rna-Jman010T0205700.1	Chr10	26365288	26383024	0.117862	0.301461	0.390971	684	153.75	530.25	57.8333	38.1667	0.109068	0.248238		10.0487
	Segmental	rna-Jman001T0374700.1	JmAP2-08	Chr1	50625870	50628949	rna-Jman010T0226200.1	rna-Jman010T0226200.1	Chr10	28671673	28675195	0.102778	0.252693	0.406731	1512	344.167	1167.83	112.167	73.8333	0.0960468	0.214528		8.42311
	Segmental	rna-Jman001T0387900.1	JmAP2-21	Chr1	52033483	52036775	rna-Jman010T0234400.1	rna-Jman010T0234400.1	Chr10	29480212	29483067	0.113136	0.295787	0.382491	1548	340.25	1207.75	126.833	83.1667	0.105016	0.244428		9.85957
	Segmental	rna-Jman001T0238900.1	JmDREB-49	Chr1	30071633	30072964	rna-Jman010T0140100.1	rna-Jman010T0140100.1	Chr10	13776909	13778225	0.173879	0.437532	0.397408	1266	286.583	979.417	152	95	0.155194	0.331492		14.5844
	Segmental	rna-Jman001T0308100.1	JmERF-65	Chr1	41497015	41498340	rna-Jman011T0007400.1	rna-Jman011T0007400.1	Chr11	909770	910855	0.467567	NaN	NaN	861	205.917	655.083	227.917	162.083	0.34792	0.787131	High Sequence Divergence Value (pS>=0.75)	NaN
	Segmental	rna-Jman001T0056000.1	JmERF-83	Chr1	5265102	5265985	rna-Jman013T0201900.1	rna-Jman013T0201900.1	Chr13	26810853	26811543	0.205955	1.98662	0.103671	519	122.917	396.083	71.3333	85.6667	0.180097	0.696949		66.2206
	Segmental	rna-Jman001T0387900.1	JmAP2-21	Chr1	52033483	52036775	rna-Jman013T0155600.1	rna-Jman013T0155600.1	Chr13	22792321	22795408	0.26624	1.28675	0.206908	1707	384.75	1322.25	296.333	236.667	0.224113	0.615118		42.8918
	Segmental	rna-Jman001T0076500.1	JmDREB-28	Chr1	7142835	7143557	rna-Jman013T0183100.1	rna-Jman013T0183100.1	Chr13	25253604	25254956	0.366863	1.86839	0.196352	660	159.667	500.333	145.167	109.833	0.29014	0.687891		62.2797
	Segmental	rna-Jman001T0308100.1	JmERF-65	Chr1	41497015	41498340	rna-Jman014T0059700.1	rna-Jman014T0059700.1	Chr14	4901414	4902379	0.450414	3.54932	0.126901	861	198.75	662.25	224.25	147.75	0.338618	0.743396		118.311
	Segmental	rna-Jman001T0076500.1	JmDREB-28	Chr1	7142835	7143557	rna-Jman002T0064800.1	rna-Jman002T0064800.1	Chr2	7027046	7028234	0.349731	3.39945	0.102879	714	178.25	535.75	149.75	132.25	0.279515	0.741935		113.315
	Segmental	rna-Jman001T0127300.1	JmERF-48	Chr1	12491317	12491748	rna-Jman002T0022900.1	rna-Jman002T0022900.1	Chr2	2291974	2292648	0.57215	NaN	NaN	429	101.083	327.917	131.25	79.75	0.400254	0.788953	High Sequence Divergence Value (pS>=0.75)	NaN
	Segmental	rna-Jman001T0308100.1	JmERF-65	Chr1	41497015	41498340	rna-Jman003T0299900.1	rna-Jman003T0299900.1	Chr3	38347784	38348857	0.449189	NaN	NaN	768	183.833	584.167	197.417	140.583	0.337946	0.764733	High Sequence Divergence Value (pS>=0.75)	NaN
	Segmental	rna-Jman001T0308100.1	JmERF-65	Chr1	41497015	41498340	rna-Jman004T0179400.1	rna-Jman004T0179400.1	Chr4	30255967	30257942	0.460873	2.75392	0.167352	846	201	645	222.083	146.917	0.344315	0.730929		91.7972
	Segmental	rna-Jman001T0183400.1	JmERF-19	Chr1	18702912	18704383	rna-Jman005T0163500.1	rna-Jman005T0163500.1	Chr5	25643309	25644681	0.603811	NaN	NaN	684	158.333	525.667	218	120	0.414711	0.757895	High Sequence Divergence Value (pS>=0.75)	NaN
	Segmental	rna-Jman001T0056000.1	JmERF-83	Chr1	5265102	5265985	rna-Jman005T0285900.1	rna-Jman005T0285900.1	Chr5	36958247	36958894	0.242196	2.24482	0.107891	537	126.333	410.667	85	90	0.206981	0.712401		74.8274
	Segmental	rna-Jman001T0387900.1	JmAP2-21	Chr1	52033483	52036775	rna-Jman005T0227000.1	rna-Jman005T0227000.1	Chr5	31666034	31669205	0.251564	1.41197	0.178166	1785	403.917	1381.08	295.167	256.833	0.213721	0.635857		47.0656
	Segmental	rna-Jman001T0127300.1	JmERF-48	Chr1	12491317	12491748	rna-Jman006T0239400.1	rna-Jman006T0239400.1	Chr6	34049238	34049708	0.382158	1.89398	0.201775	402	98.9167	303.083	90.75	68.25	0.299423	0.689975		63.1327
	Segmental	rna-Jman001T0076500.1	JmDREB-28	Chr1	7142835	7143557	rna-Jman006T0201900.1	rna-Jman006T0201900.1	Chr6	29600132	29601000	0.329939	NaN	NaN	663	163.5	499.5	133.333	124.667	0.266934	0.762487	High Sequence Divergence Value (pS>=0.75)	NaN
	Segmental	rna-Jman010T0188700.1	JmERF-64	Chr10	24053124	24054343	rna-Jman011T0007400.1	rna-Jman011T0007400.1	Chr11	909770	910855	0.512474	NaN	NaN	717	172.5	544.5	202.167	130.833	0.371289	0.758454	High Sequence Divergence Value (pS>=0.75)	NaN
	Segmental	rna-Jman010T0039000.1	JmERF-82	Chr10	3194828	3195613	rna-Jman013T0201900.1	rna-Jman013T0201900.1	Chr13	26810853	26811543	0.160009	2.10928	0.0758595	492	116.083	375.917	54.1667	81.8333	0.144092	0.704953		70.3094
	Segmental	rna-Jman010T0052800.1	JmDREB-27	Chr10	4328369	4329061	rna-Jman013T0183100.1	rna-Jman013T0183100.1	Chr13	25253604	25254956	0.377218	1.77234	0.212836	654	157	497	147.333	106.667	0.296445	0.679406		59.078
	Segmental	rna-Jman010T0234400.1	JmAP2-20	Chr10	29480212	29483067	rna-Jman013T0155600.1	rna-Jman013T0155600.1	Chr13	22792321	22795408	0.281887	1.24032	0.227269	1452	330.583	1121.42	263.5	200.5	0.234971	0.606504		41.3441
	Segmental	rna-Jman010T0188700.1	JmERF-64	Chr10	24053124	24054343	rna-Jman014T0059700.1	rna-Jman014T0059700.1	Chr14	4901414	4902379	0.451874	NaN	NaN	732	170.5	561.5	190.583	128.417	0.339418	0.753177	High Sequence Divergence Value (pS>=0.75)	NaN
	Segmental	rna-Jman010T0022800.1	JmAP2-05	Chr10	1826555	1832149	rna-Jman015T0077100.1	rna-Jman015T0077100.1	Chr15	13169892	13174065	0.367262	1.97796	0.185677	1197	281.833	915.167	265.75	196.25	0.290384	0.696334		65.9321
	Segmental	rna-Jman010T0052800.1	JmDREB-27	Chr10	4328369	4329061	rna-Jman002T0064800.1	rna-Jman002T0064800.1	Chr2	7027046	7028234	0.334209	1.8979	0.176094	687	168.167	518.833	139.917	116.083	0.269676	0.690287		63.2633
	Segmental	rna-Jman010T0087600.1	JmERF-47	Chr10	7626730	7627152	rna-Jman002T0023000.1	rna-Jman002T0023000.1	Chr2	2302089	2302598	0.429479	1.58855	0.270358	420	101.167	318.833	104.25	66.75	0.326973	0.659802		52.9517
	Segmental	rna-Jman010T0087900.1	JmERF-44	Chr10	7643104	7644098	rna-Jman002T0022900.1	rna-Jman002T0022900.1	Chr2	2291974	2292648	0.278185	2.1879	0.127147	645	144.833	500.167	116.25	102.75	0.232423	0.709436		72.9299
	Segmental	rna-Jman010T0188700.1	JmERF-64	Chr10	24053124	24054343	rna-Jman003T0299900.1	rna-Jman003T0299900.1	Chr3	38347784	38348857	0.524656	NaN	NaN	720	170.833	549.167	207.25	129.75	0.37739	0.759512	High Sequence Divergence Value (pS>=0.75)	NaN
	Segmental	rna-Jman010T0188700.1	JmERF-64	Chr10	24053124	24054343	rna-Jman004T0179400.1	rna-Jman004T0179400.1	Chr4	30255967	30257942	0.533443	2.8661	0.186121	768	181.417	586.583	223.917	133.083	0.38173	0.733578		95.5368
	Segmental	rna-Jman010T0039000.1	JmERF-82	Chr10	3194828	3195613	rna-Jman005T0285900.1	rna-Jman005T0285900.1	Chr5	36958247	36958894	0.21596	2.41703	0.0893496	501	116.417	384.583	72.1667	83.8333	0.187649	0.720115		80.5675
	Segmental	rna-Jman010T0234400.1	JmAP2-20	Chr10	29480212	29483067	rna-Jman005T0227000.1	rna-Jman005T0227000.1	Chr5	31666034	31669205	0.263293	1.24615	0.211285	1461	328.333	1132.67	251.5	199.5	0.222042	0.607614		41.5383
	Segmental	rna-Jman010T0087600.1	JmERF-47	Chr10	7626730	7627152	rna-Jman006T0239400.1	rna-Jman006T0239400.1	Chr6	34049238	34049708	0.395028	1.45738	0.271053	420	101.417	318.583	97.8333	65.1667	0.307089	0.642564		48.5794
	Segmental	rna-Jman011T0007400.1	JmERF-66	Chr11	909770	910855	rna-Jman014T0059700.1	rna-Jman014T0059700.1	Chr14	4901414	4902379	0.418154	2.72898	0.153227	906	211.333	694.667	222.667	154.333	0.320537	0.730284		90.966
	Segmental	rna-Jman011T0117700.1	JmAP2-12	Chr11	19239849	19241918	rna-Jman002T0326000.1	rna-Jman002T0326000.1	Chr2	41111651	41113630	0.264382	1.94505	0.135925	1083	245.583	837.417	186.583	170.417	0.222808	0.693926		64.835
	Segmental	rna-Jman011T0127000.1	JmERF-74	Chr11	20275039	20276280	rna-Jman002T0333800.1	rna-Jman002T0333800.1	Chr2	41777896	41779101	0.333491	2.34225	0.142381	1119	247.333	871.667	234.667	177.333	0.269216	0.716981		78.0749
	Segmental	rna-Jman011T0096200.1	JmERF-02	Chr11	16377703	16378938	rna-Jman003T0207300.1	rna-Jman003T0207300.1	Chr3	25937238	25938464	0.172376	0.501966	0.343401	1200	288.75	911.25	140.333	105.667	0.154001	0.365945		16.7322
	Segmental	rna-Jman011T0117700.1	JmAP2-12	Chr11	19239849	19241918	rna-Jman003T0142200.1	rna-Jman003T0142200.1	Chr3	13479027	13480919	0.152038	0.349385	0.435159	1083	246.75	836.25	115.083	68.9167	0.137618	0.279298		11.6462
	Segmental	rna-Jman011T0150900.1	JmERF-59	Chr11	22704071	22706663	rna-Jman003T0095900.1	rna-Jman003T0095900.1	Chr3	8339017	8343918	0.126194	0.351801	0.358709	651	160.25	490.75	57	45	0.116149	0.280811		11.7267
	Segmental	rna-Jman011T0007400.1	JmERF-66	Chr11	909770	910855	rna-Jman003T0299900.1	rna-Jman003T0299900.1	Chr3	38347784	38348857	0.139271	0.514325	0.270783	1032	240	792	100.667	89.3333	0.127104	0.372222		17.1442
	Segmental	rna-Jman011T0021500.1	JmDREB-55	Chr11	3058585	3060628	rna-Jman003T0276900.1	rna-Jman003T0276900.1	Chr3	35649889	35652072	0.110691	0.425037	0.260426	1032	247.333	784.667	80.75	80.25	0.10291	0.324461		14.1679
	Segmental	rna-Jman011T0030300.1	JmDREB-37	Chr11	4222488	4223186	rna-Jman003T0264900.1	rna-Jman003T0264900.1	Chr3	34317427	34319524	0.0874511	0.378456	0.231074	636	151.417	484.583	40	45	0.0825451	0.297193		12.6152
	Segmental	rna-Jman011T0150900.1	JmERF-59	Chr11	22704071	22706663	rna-Jman004T0001400.1	rna-Jman004T0001400.1	Chr4	150280	151972	0.363702	1.46082	0.248971	630	150.583	479.417	138.167	96.8333	0.288197	0.643055		48.6939
	Segmental	rna-Jman011T0007400.1	JmERF-66	Chr11	909770	910855	rna-Jman004T0179400.1	rna-Jman004T0179400.1	Chr4	30255967	30257942	0.395122	NaN	NaN	921	218.833	702.167	215.667	168.333	0.307145	0.769231	High Sequence Divergence Value (pS>=0.75)	NaN
	Segmental	rna-Jman011T0127000.1	JmERF-74	Chr11	20275039	20276280	rna-Jman006T0014000.1	rna-Jman006T0014000.1	Chr6	1127806	1129044	0.364108	1.42557	0.255412	1161	255	906	261.333	162.667	0.288447	0.637908		47.5189
	Segmental	rna-Jman012T0026400.1	JmERF-36	Chr12	2454718	2455587	rna-Jman014T0099100.1	rna-Jman014T0099100.1	Chr14	9027955	9029197	0.476427	2.77598	0.171625	654	162	492	173.5	118.5	0.352642	0.731481		92.5325
	Segmental	rna-Jman012T0061900.1	JmERF-62	Chr12	5607649	5609321	rna-Jman015T0108800.1	rna-Jman015T0108800.1	Chr15	16716290	16718231	0.174672	0.538269	0.324508	678	159.25	518.75	80.8333	61.1667	0.155823	0.384092		17.9423
	Segmental	rna-Jman012T0026400.1	JmERF-36	Chr12	2454718	2455587	rna-Jman015T0139400.1	rna-Jman015T0139400.1	Chr15	20161206	20161970	0.297604	0.876063	0.339706	720	173.833	546.167	134.167	89.8333	0.245652	0.516779		29.2021
	Segmental	rna-Jman012T0205900.1	JmRAV-03	Chr12	26146922	26148082	rna-Jman015T0007200.1	rna-Jman015T0007200.1	Chr15	866360	868424	0.136677	0.61618	0.221813	981	204.667	776.333	97	86	0.124946	0.420195		20.5393
	Segmental	rna-Jman012T0173400.1	JmDREB-01	Chr12	21560920	21562093	rna-Jman008T0264500.1	rna-Jman008T0264500.1	Chr8	33347906	33348562	0.3796	3.90796	0.097135	624	147.583	476.417	141.917	110.083	0.297884	0.745906		130.265
	Segmental	rna-Jman013T0183100.1	JmDREB-24	Chr13	25253604	25254956	rna-Jman002T0064800.1	rna-Jman002T0064800.1	Chr2	7027046	7028234	0.308346	1.61815	0.190555	636	156.417	479.583	121.25	103.75	0.252824	0.663292		53.9383
	Segmental	rna-Jman013T0108800.1	JmERF-20	Chr13	17813900	17815288	rna-Jman005T0163500.1	rna-Jman005T0163500.1	Chr5	25643309	25644681	0.194435	0.418385	0.464727	873	204	669	114.583	65.4167	0.171276	0.32067		13.9462
	Segmental	rna-Jman013T0145400.1	JmDREB-10	Chr13	21782410	21783141	rna-Jman005T0211100.1	rna-Jman005T0211100.1	Chr5	29998580	29999652	0.125996	0.67508	0.186639	675	154.083	520.917	60.4167	68.5833	0.115981	0.445105		22.5027
	Segmental	rna-Jman013T0155600.1	JmAP2-22	Chr13	22792321	22795408	rna-Jman005T0227000.1	rna-Jman005T0227000.1	Chr5	31666034	31669205	0.085217	0.395729	0.215342	1914	439.833	1474.17	118.75	135.25	0.080554	0.307503		13.191
	Segmental	rna-Jman013T0166700.1	JmERF-38	Chr13	23696168	23697425	rna-Jman005T0241300.1	rna-Jman005T0241300.1	Chr5	32939979	32940905	0.143512	0.513732	0.279351	780	182.833	597.167	78	68	0.130617	0.371923		17.1244
	Segmental	rna-Jman013T0167000.1	JmERF-28	Chr13	23729330	23730865	rna-Jman005T0241400.1	rna-Jman005T0241400.1	Chr5	32950859	32952258	0.161921	0.423397	0.382432	894	212.5	681.5	99.25	68.75	0.145635	0.323529		14.1132
	Segmental	rna-Jman013T0173700.1	JmAP2-19	Chr13	24351958	24355643	rna-Jman005T0250300.1	rna-Jman005T0250300.1	Chr5	33734344	33736497	0.149313	0.618436	0.241437	1122	262.75	859.25	116.333	110.667	0.135389	0.421186		20.6145
	Segmental	rna-Jman013T0201900.1	JmERF-86	Chr13	26810853	26811543	rna-Jman005T0285900.1	rna-Jman005T0285900.1	Chr5	36958247	36958894	0.0539693	0.407843	0.132329	564	131.917	432.083	22.5	41.5	0.0520733	0.314593		13.5948
	Segmental	rna-Jman013T0038800.1	JmAP2-02	Chr13	4929850	4935218	rna-Jman005T0052500.1	rna-Jman005T0052500.1	Chr5	5574115	5578476	0.113431	0.638656	0.177609	882	209.917	672.083	70.75	90.25	0.10527	0.429933		21.2885
	Segmental	rna-Jman013T0077100.1	JmAP2-26	Chr13	12236135	12240560	rna-Jman005T0121700.1	rna-Jman005T0121700.1	Chr5	19679143	19683243	0.0943472	0.432268	0.218261	2079	469.75	1609.25	142.667	154.333	0.0886541	0.328544		14.4089
	Segmental	rna-Jman013T0183100.1	JmDREB-24	Chr13	25253604	25254956	rna-Jman006T0201900.1	rna-Jman006T0201900.1	Chr6	29600132	29601000	0.320192	1.61729	0.197981	621	151.917	469.083	122.25	100.75	0.260615	0.663193		53.9095
	Segmental	rna-Jman014T0097700.1	JmDREB-21	Chr14	8887046	8887987	rna-Jman015T0137000.1	rna-Jman015T0137000.1	Chr15	19860450	19861271	0.41987	3.90922	0.107405	738	178.417	559.583	179.917	133.083	0.321519	0.745913		130.307
	Segmental	rna-Jman014T0099000.1	JmERF-29	Chr14	9015923	9017658	rna-Jman015T0139400.1	rna-Jman015T0139400.1	Chr15	20161206	20161970	0.634229	NaN	NaN	675	162	513	219.583	124.417	0.428038	0.768004	High Sequence Divergence Value (pS>=0.75)	NaN
	Segmental	rna-Jman014T0044300.1	JmDREB-04	Chr14	3607726	3608487	rna-Jman002T0252400.1	rna-Jman002T0252400.1	Chr2	34673722	34674754	0.61829	NaN	NaN	663	158	505	212.667	126.333	0.421122	0.799578	High Sequence Divergence Value (pS>=0.75)	NaN
	Segmental	rna-Jman014T0059700.1	JmERF-67	Chr14	4901414	4902379	rna-Jman003T0299900.1	rna-Jman003T0299900.1	Chr3	38347784	38348857	0.356056	NaN	NaN	888	205.083	682.917	193.583	161.417	0.283466	0.787078	High Sequence Divergence Value (pS>=0.75)	NaN
	Segmental	rna-Jman014T0010300.1	JmERF-15	Chr14	741943	743556	rna-Jman004T0250600.1	rna-Jman004T0250600.1	Chr4	36932505	36933765	0.0960191	0.358584	0.267773	708	175.417	532.583	48	50	0.0901267	0.285036		11.9528
	Segmental	rna-Jman014T0024000.1	JmERF-09	Chr14	1789053	1790091	rna-Jman004T0229500.1	rna-Jman004T0229500.1	Chr4	35057685	35058748	0.0754901	0.669608	0.112738	615	153.167	461.833	33.1667	67.8333	0.0718152	0.442873		22.3203
	Segmental	rna-Jman014T0044300.1	JmDREB-04	Chr14	3607726	3608487	rna-Jman004T0198500.1	rna-Jman004T0198500.1	Chr4	32261419	32261958	0.501932	NaN	NaN	537	127.083	409.917	150	100	0.365928	0.786885	High Sequence Divergence Value (pS>=0.75)	NaN
	Segmental	rna-Jman014T0059700.1	JmERF-67	Chr14	4901414	4902379	rna-Jman004T0179400.1	rna-Jman004T0179400.1	Chr4	30255967	30257942	0.136827	0.629798	0.217255	951	219.417	731.583	91.5	93.5	0.125071	0.42613		20.9933
	Segmental	rna-Jman014T0061700.1	JmDREB-50	Chr14	5062431	5064230	rna-Jman004T0176800.1	rna-Jman004T0176800.1	Chr4	30001985	30003673	0.123479	0.338879	0.364374	927	217	710	80.8333	59.1667	0.11385	0.272657		11.296
	Segmental	rna-Jman014T0099000.1	JmERF-29	Chr14	9015923	9017658	rna-Jman004T0099500.1	rna-Jman004T0099500.1	Chr4	16613708	16615038	0.687076	3.7887	0.181349	777	191	586	263.667	142.333	0.449943	0.745201		126.29
	Segmental	rna-Jman014T0044300.1	JmDREB-04	Chr14	3607726	3608487	rna-Jman006T0072000.1	rna-Jman006T0072000.1	Chr6	5766516	5767361	0.362315	2.87405	0.126064	636	146.167	489.833	140.75	107.25	0.287343	0.733751		95.8017
	Segmental	rna-Jman014T0044400.1	JmDREB-33	Chr14	3616978	3617703	rna-Jman006T0071900.1	rna-Jman006T0071900.1	Chr6	5760311	5761018	0.431339	1.64792	0.261748	669	167	502	164.667	111.333	0.328021	0.666667		54.9306
	Segmental	rna-Jman014T0024000.1	JmERF-09	Chr14	1789053	1790091	rna-Jman008T0207300.1	rna-Jman008T0207300.1	Chr8	28541625	28542724	0.339199	1.46586	0.231399	597	143.167	453.833	123.833	92.1667	0.272861	0.643772		48.8621
	Segmental	rna-Jman015T0011800.1	JmAP2-24	Chr15	1516674	1519456	rna-Jman008T0237900.1	rna-Jman008T0237900.1	Chr8	31290387	31294651	0.608635	1.67122	0.364186	1341	305.083	1035.92	431.833	204.167	0.416861	0.669216		55.7074
	Segmental	rna-Jman016T0120900.1	JmAP2-16	Chr16	17803947	17807141	rna-Jman007T0192700.1	rna-Jman007T0192700.1	Chr7	31886543	31889553	0.181521	0.48898	0.371224	783	170.5	612.5	98.75	61.25	0.161224	0.359238		16.2993
	Segmental	rna-Jman016T0003700.1	JmRAV-05	Chr16	453431	455143	rna-Jman007T0005000.1	rna-Jman007T0005000.1	Chr7	596199	597984	0.0464347	0.386362	0.120184	1107	257.5	849.5	38.25	77.75	0.0450265	0.301942		12.8787
	Segmental	rna-Jman016T0045800.1	JmDREB-44	Chr16	4786586	4787364	rna-Jman007T0057500.1	rna-Jman007T0057500.1	Chr7	7487224	7487676	0.0799949	0.477174	0.167643	420	101.5	318.5	24.1667	35.8333	0.0758765	0.353038		15.9058
	Segmental	rna-Jman016T0091300.1	JmERF-69	Chr16	13574118	13574831	rna-Jman007T0147700.1	rna-Jman007T0147700.1	Chr7	24441389	24442126	0.129292	0.397754	0.325057	681	153.333	527.667	62.6667	47.3333	0.118762	0.308696		13.2585
	Segmental	rna-Jman016T0070800.1	JmERF-89	Chr16	9226791	9228982	rna-Jman007T0098100.1	rna-Jman007T0098100.1	Chr7	13717653	13719897	0.195882	0.552301	0.354666	981	219.167	761.833	131.333	85.6667	0.172391	0.390875		18.41
	Segmental	rna-Jman002T0326000.1	JmAP2-11	Chr2	41111651	41113630	rna-Jman003T0142200.1	rna-Jman003T0142200.1	Chr3	13479027	13480919	0.278311	1.40225	0.198475	1083	246.833	836.167	194.417	156.583	0.232509	0.634369		46.7417
	Segmental	rna-Jman002T0205200.1	JmDREB-57	Chr2	28977314	28979442	rna-Jman003T0276900.1	rna-Jman003T0276900.1	Chr3	35649889	35652072	0.292734	1.08245	0.270435	1023	245.25	777.75	188.5	140.5	0.242366	0.572885		36.0818
	Segmental	rna-Jman002T0252400.1	JmDREB-36	Chr2	34673722	34674754	rna-Jman004T0198500.1	rna-Jman004T0198500.1	Chr4	32261419	32261958	0.333591	1.76946	0.188527	516	127	389	104.75	86.25	0.26928	0.679134		58.982
	Segmental	rna-Jman002T0189300.1	JmERF-18	Chr2	26998162	26999577	rna-Jman004T0250600.1	rna-Jman004T0250600.1	Chr4	36932505	36933765	0.34519	2.71491	0.127146	612	149.333	462.667	128	109	0.276657	0.729911		90.4972
	Segmental	rna-Jman002T0142800.1	JmERF-08	Chr2	21172221	21173159	rna-Jman004T0229500.1	rna-Jman004T0229500.1	Chr4	35057685	35058748	0.313724	1.64616	0.19058	573	141.667	431.333	110.583	94.4167	0.256376	0.666471		54.8719
	Segmental	rna-Jman002T0044400.1	JmERF-80	Chr2	4595738	4596531	rna-Jman005T0280700.1	rna-Jman005T0280700.1	Chr5	36512975	36513852	0.211454	3.64679	0.0579835	573	129.333	443.667	81.75	96.25	0.18426	0.744201		121.56
	Segmental	rna-Jman002T0252400.1	JmDREB-36	Chr2	34673722	34674754	rna-Jman006T0071900.1	rna-Jman006T0071900.1	Chr6	5760311	5761018	0.106634	0.54695	0.194962	702	173.833	528.167	52.5	67.5	0.0994004	0.388303		18.2317
	Segmental	rna-Jman002T0333800.1	JmERF-76	Chr2	41777896	41779101	rna-Jman006T0014000.1	rna-Jman006T0014000.1	Chr6	1127806	1129044	0.105142	0.383589	0.2741	1194	266.417	927.583	91	80	0.0981044	0.300282		12.7863
	Segmental	rna-Jman002T0338700.1	JmDREB-43	Chr2	42197927	42199565	rna-Jman006T0011200.1	rna-Jman006T0011200.1	Chr6	895540	896052	0.162772	0.614691	0.264803	501	116	385	56.3333	48.6667	0.14632	0.41954		20.4897
	Segmental	rna-Jman002T0339100.1	JmDREB-18	Chr2	42230447	42231172	rna-Jman006T0010600.1	rna-Jman006T0010600.1	Chr6	852469	853005	0.283951	2.14971	0.132089	519	119.583	399.417	94.4167	84.5833	0.236386	0.707317		71.6569
	Segmental	rna-Jman002T0343200.1	JmDREB-40	Chr2	42635962	42636777	rna-Jman006T0008300.1	rna-Jman006T0008300.1	Chr6	682070	682711	0.162305	0.418343	0.38797	615	144.5	470.5	68.6667	46.3333	0.145944	0.320646		13.9448
	Segmental	rna-Jman002T0023000.1	JmERF-51	Chr2	2302089	2302598	rna-Jman006T0239400.1	rna-Jman006T0239400.1	Chr6	34049238	34049708	0.279575	0.623918	0.448096	468	114.5	353.5	82.5	48.5	0.23338	0.423581		20.7973
	Segmental	rna-Jman002T0029000.1	JmERF-14	Chr2	2956353	2957049	rna-Jman006T0234800.1	rna-Jman006T0234800.1	Chr6	33531462	33531962	0.135145	0.621382	0.217491	477	117.167	359.833	44.5	49.5	0.123668	0.422475		20.7127
	Segmental	rna-Jman002T0064800.1	JmDREB-23	Chr2	7027046	7028234	rna-Jman006T0201900.1	rna-Jman006T0201900.1	Chr6	29600132	29601000	0.0774973	0.412299	0.187964	663	165	498	36.6667	52.3333	0.0736278	0.317172		13.7433
	Segmental	rna-Jman002T0169200.1	JmDREB-14	Chr2	24940650	24943554	rna-Jman006T0132900.1	rna-Jman006T0132900.1	Chr6	13235553	13237563	0.106066	0.456466	0.232363	603	145.5	457.5	45.25	49.75	0.0989071	0.341924		15.2155
	Segmental	rna-Jman002T0189300.1	JmERF-18	Chr2	26998162	26999577	rna-Jman006T0115900.1	rna-Jman006T0115900.1	Chr6	11021479	11022876	0.0827916	0.362692	0.22827	666	166.333	499.667	39.1667	47.8333	0.0783856	0.287575		12.0897
	Segmental	rna-Jman002T0205200.1	JmDREB-57	Chr2	28977314	28979442	rna-Jman006T0099900.1	rna-Jman006T0099900.1	Chr6	8955153	8958241	0.0782763	0.384728	0.203459	1038	242	796	59.1667	72.8333	0.07433	0.300964		12.8243
	Segmental	rna-Jman002T0218800.1	JmERF-57	Chr2	30588727	30590881	rna-Jman006T0090100.1	rna-Jman006T0090100.1	Chr6	7828081	7829858	0.18658	0.448574	0.41594	1131	279.417	851.583	140.667	94.3333	0.165183	0.337608		14.9525
	Segmental	rna-Jman002T0132700.1	JmDREB-47	Chr2	19652837	19653736	rna-Jman006T0151200.1	rna-Jman006T0151200.1	Chr6	17069786	17070687	0.0640017	0.521464	0.122735	492	117.083	374.917	23	44	0.061347	0.375801		17.3821
	Segmental	rna-Jman002T0151400.1	JmDREB-53	Chr2	22714405	22715793	rna-Jman006T0140400.1	rna-Jman006T0140400.1	Chr6	14500498	14503016	0.0918332	0.333249	0.275569	1341	301.667	1039.33	89.8333	81.1667	0.0864336	0.269061		11.1083
	Segmental	rna-Jman002T0218800.1	JmERF-57	Chr2	30588727	30590881	rna-Jman007T0014200.1	rna-Jman007T0014200.1	Chr7	1705586	1707933	0.508444	1.9495	0.260807	1095	272.833	822.167	303.583	189.417	0.369248	0.694258		64.9834
	Segmental	rna-Jman002T0142800.1	JmERF-08	Chr2	21172221	21173159	rna-Jman008T0207300.1	rna-Jman008T0207300.1	Chr8	28541625	28542724	0.380749	1.88952	0.201505	624	150.083	473.917	141.5	103.5	0.298576	0.689617		62.9841
	Segmental	rna-Jman002T0142800.1	JmERF-08	Chr2	21172221	21173159	rna-Jman009T0053800.1	rna-Jman009T0053800.1	Chr9	4694905	4695703	0.562992	NaN	NaN	468	117.583	350.417	138.75	97.25	0.395957	0.827073	High Sequence Divergence Value (pS>=0.75)	NaN
	Segmental	rna-Jman003T0299900.1	JmERF-63	Chr3	38347784	38348857	rna-Jman004T0179400.1	rna-Jman004T0179400.1	Chr4	30255967	30257942	0.370386	2.23522	0.165704	918	216.083	701.917	205.167	153.833	0.292295	0.711917		74.5074
	Segmental	rna-Jman003T0095900.1	JmERF-60	Chr3	8339017	8343918	rna-Jman004T0001400.1	rna-Jman004T0001400.1	Chr4	150280	151972	0.378562	1.80556	0.209664	741	175.833	565.167	168	120	0.297257	0.682464		60.1855
	Segmental	rna-Jman004T0198500.1	JmDREB-34	Chr4	32261419	32261958	rna-Jman006T0071900.1	rna-Jman006T0071900.1	Chr6	5760311	5761018	0.233082	1.40963	0.16535	456	114.083	341.917	68.5	72.5	0.200341	0.6355		46.9875
	Segmental	rna-Jman004T0229500.1	JmERF-10	Chr4	35057685	35058748	rna-Jman008T0207300.1	rna-Jman008T0207300.1	Chr8	28541625	28542724	0.328638	1.33362	0.246426	612	146	466	124	91	0.266094	0.623288		44.4538
	Segmental	rna-Jman006T0038900.1	JmRAV-04	Chr6	3046232	3047167	rna-Jman007T0005000.1	rna-Jman007T0005000.1	Chr7	596199	597984	0.312196	NaN	NaN	915	208.833	706.167	180.333	157.667	0.255369	0.754988	High Sequence Divergence Value (pS>=0.75)	NaN
	Segmental	rna-Jman006T0090100.1	JmERF-56	Chr6	7828081	7829858	rna-Jman007T0014200.1	rna-Jman007T0014200.1	Chr7	1705586	1707933	0.576781	1.86551	0.309182	1098	274	824	331.583	188.417	0.402407	0.687652		62.1836
	Segmental	rna-Jman008T0202900.1	JmERF-32	Chr8	28187668	28188507	rna-Jman009T0056700.1	rna-Jman009T0056700.1	Chr9	4976373	4976933	0.597634	NaN	NaN	483	115.833	367.167	151.25	88.75	0.411938	0.766187	High Sequence Divergence Value (pS>=0.75)	NaN
	Segmental	rna-Jman008T0207300.1	JmERF-07	Chr8	28541625	28542724	rna-Jman009T0054000.1	rna-Jman009T0054000.1	Chr9	4717885	4719010	0.0846241	0.405497	0.208692	708	164.417	543.583	43.5	51.5	0.0800245	0.313229		13.5166
	Segmental	rna-Jman008T0207400.1	JmERF-12	Chr8	28562978	28563466	rna-Jman009T0053800.1	rna-Jman009T0053800.1	Chr9	4694905	4695703	0.080538	0.490798	0.164096	483	127.25	355.75	27.1667	45.8333	0.0763645	0.360183		16.3599
	Segmental	rna-Jman008T0236900.1	JmDREB-09	Chr8	31162027	31162881	rna-Jman009T0032100.1	rna-Jman009T0032100.1	Chr9	2711335	2712168	0.097217	0.337352	0.288177	825	181.583	643.417	58.6667	49.3333	0.0911799	0.271684		11.2451
	Segmental	rna-Jman008T0264500.1	JmDREB-03	Chr8	33347906	33348562	rna-Jman009T0006500.1	rna-Jman009T0006500.1	Chr9	592831	593469	0.648125	NaN	NaN	591	143.75	447.25	194.083	122.917	0.433948	0.855072	High Sequence Divergence Value (pS>=0.75)	NaN
	Segmental	rna-Jman009T0162400.1	JmERF-79	Chr9	23103173	23103988	rna-Jman_Un580T0001300.1	rna-Jman_Un580T0001300.1	unanchor580	222874	223695	0.0047481	0	NaN	813	179.167	633.833	3	0	0.00473311	0		0
	Mean											0.257429	0.67508	0.214089	711	170.667	539.667	117.542	91.5833	0.217882	0.628828		22.5027

## Sheet: Table S4
Supplementary Table S4. The Ka/Ks ratios and estimated divergence time for orthologous AP2/ERF genes between J. mandshurica and J. regia
	Gene Name	Gene ID	Ka	Ks	Ka_Ks	EffectiveLen	AverageS-sites	AverageN-sites	cN	cS	pN	pS	Note	Mya
	JmAP2-01	rna-XM_018958602.2	0.0125206	0.0226284	0.553313	2328	515.917	1812.08	22.5	11.5	0.0124166	0.0222904		0.754279
	JmAP2-02	rna-XM_035693597.1	0.0131211	0.069456	0.188912	1209	286.417	922.583	12	19	0.013007	0.0663369		2.3152
	JmAP2-02	rna-XM_018964679.2	0.0966632	0.568694	0.169974	1194	281.583	912.417	82.75	112.25	0.0906932	0.398639		18.9565
	JmAP2-03	rna-XM_018949884.2	0.151512	0.612904	0.247203	1122	263.083	858.917	117.833	110.167	0.137188	0.418752		20.4301
	JmAP2-03	rna-XM_018975475.2	0.0512122	0.0825007	0.620749	1050	245.333	804.667	39.8333	19.1667	0.0495029	0.078125		2.75002
	JmAP2-05	rna-XM_035688032.1	0.387648	2.46713	0.157125	1239	288.417	950.583	287.75	208.25	0.302709	0.722046		82.2375
	JmAP2-05	rna-XM_019005043.2	0.359533	2.09284	0.171792	1197	282.333	914.667	261.25	198.75	0.285623	0.703955		69.7614
	JmAP2-05	rna-XM_018973298.2	0.317907	0.70933	0.448179	390	99.9167	290.083	75.1667	45.8333	0.259121	0.458716		23.6443
	JmAP2-05	rna-XM_018980940.2	0.0454746	0.0618979	0.734671	1092	249.667	842.333	37.1667	14.8333	0.0441235	0.0594126		2.06326
	JmAP2-05	rna-XM_018963351.2	0.357827	2.15803	0.165811	1182	280.333	901.667	256.583	198.417	0.284566	0.707788		71.9344
	JmAP2-06	rna-XM_035688032.1	0.325966	1.30893	0.249033	1395	322	1073	283.667	199.333	0.264368	0.619048		43.631
	JmAP2-06	rna-XM_019005043.2	0.00883402	0.0266827	0.331077	1482	343.333	1138.67	10	9	0.0087822	0.0262136		0.889422
	JmAP2-06	rna-XM_018973255.2	0.2999	1.33067	0.225375	1230	287.417	942.583	233	179	0.247193	0.622789		44.3557
	JmAP2-06	rna-XM_018980940.2	0.303648	1.62465	0.1869	1074	243.333	830.667	207.417	161.583	0.249699	0.664041		54.1551
	JmAP2-06	rna-XM_018963351.2	0.103607	0.276836	0.374254	1452	337.667	1114.33	107.833	78.1667	0.0967694	0.231491		9.22788
	JmAP2-07	rna-XM_018989461.2	0.100505	0.274558	0.366063	1512	344.333	1167.67	109.833	79.1667	0.0940622	0.229913		9.15192
	JmAP2-07	rna-XM_018958184.2	0.0137935	0.0437017	0.315628	1524	353.333	1170.67	16	15	0.0136674	0.0424528		1.45672
	JmAP2-08	rna-XM_018989461.2	0.0093031	0.0297142	0.313086	1533	343.25	1189.75	11	10	0.00924564	0.0291333		0.990474
	JmAP2-08	rna-XM_018958184.2	0.101288	0.293213	0.34544	1503	342	1161	110	83	0.0947459	0.24269		9.77378
	JmAP2-09	rna-XM_018963139.2	0.0265337	0.081858	0.324142	807	174.083	632.917	16.5	13.5	0.0260698	0.0775491		2.7286
	JmAP2-09	rna-XM_018967886.2	0.165204	0.49216	0.335672	777	168.333	608.667	90.25	60.75	0.148275	0.360891		16.4053
	JmAP2-10	rna-XM_018960815.2	0.0331683	0.0700853	0.473256	1257	296.417	960.583	31.1667	19.8333	0.0324456	0.0669103		2.33618
	JmAP2-11	rna-XM_019003833.1	0.0116432	0.0448477	0.259616	1173	264.167	908.833	10.5	11.5	0.0115533	0.0435331		1.49492
	JmAP2-11	rna-XM_018957144.1	0.270611	1.44174	0.187697	1083	244.417	838.583	190.5	156.5	0.227169	0.6403		48.0581
	JmAP2-11	rna-XM_018963533.1	0.245247	1.72641	0.142056	1026	234.833	791.167	165.5	158.5	0.209185	0.674947		57.5469
	JmAP2-12	rna-XM_019003833.1	0.260889	2.17938	0.119708	1074	244.25	829.75	182.833	173.167	0.220347	0.708973		72.6461
	JmAP2-12	rna-XM_018957144.1	0.167025	0.345957	0.482791	1092	247.167	844.833	126.5	68.5	0.149734	0.277141		11.5319
	JmAP2-12	rna-XM_018963533.1	0.015089	0.0403187	0.374243	1125	254.75	870.25	13	10	0.0149382	0.0392542		1.34396
	JmAP2-13	rna-XM_019003833.1	0.285277	1.48554	0.192036	1083	246.833	836.167	198.417	159.583	0.237293	0.646523		49.518
	JmAP2-13	rna-XM_018957144.1	0.0189303	0.0120444	1.57171	1107	251.083	855.917	16	3	0.0186934	0.0119482		0.401481
	JmAP2-13	rna-XM_018963533.1	0.139491	0.306118	0.455677	1086	248	838	106.667	62.3333	0.127287	0.251344		10.2039
	JmAP2-14	rna-XM_018990693.2	0.0119373	0.0369761	0.322839	1206	277.167	928.833	11	10	0.0118428	0.0360794		1.23254
	JmAP2-14	rna-XM_018955223.2	0.104962	0.450923	0.232772	1146	264.583	881.417	86.3333	89.6667	0.0979484	0.338898		15.0308
	JmAP2-15	rna-XM_035691796.1	0.108097	0.587367	0.184037	1026	240.417	785.583	79.0833	97.9167	0.100668	0.407279		19.5789
	JmAP2-15	rna-XM_018992004.2	0.0152628	0.0378629	0.403108	1038	243.75	794.25	12	9	0.0151086	0.0369231		1.2621
	JmAP2-16	rna-XM_018963139.2	0.139626	0.482794	0.289204	1083	245.083	837.917	106.75	87.25	0.127399	0.356001		16.0931
	JmAP2-16	rna-XM_018967886.2	0.0296042	0.0785571	0.37685	1116	254.75	861.25	25	19	0.0290276	0.0745829		2.61857
	JmAP2-17	rna-XM_035691796.1	0.00851418	0.0322847	0.263721	1080	253.167	826.833	7	8	0.00846604	0.0315997		1.07616
	JmAP2-17	rna-XM_018992004.2	0.0892936	0.618662	0.144333	1038	245.083	792.917	66.75	103.25	0.0841829	0.421285		20.6221
	JmAP2-18	rna-XM_035693597.1	0.0887084	0.521854	0.169987	1188	282.583	905.417	75.75	106.25	0.0836631	0.375995		17.3951
	JmAP2-18	rna-XM_018964679.2	0.0043034	0.0643635	0.0668609	1224	291.833	932.167	4	18	0.00429108	0.061679		2.14545
	JmAP2-19	rna-XM_018949884.2	0.0068798	0.0250836	0.274274	1533	364.833	1168.17	8	9	0.00684834	0.0246688		0.836121
	JmAP2-19	rna-XM_018975475.2	0.0892633	0.426996	0.20905	1518	361.417	1156.58	97.3333	117.667	0.0841559	0.325571		14.2332
	JmAP2-20	rna-XM_018981724.2	0.117085	0.277723	0.421587	1548	341.083	1206.92	130.833	79.1667	0.108403	0.232104		9.25745
	JmAP2-20	rna-XM_018978282.2	0.279221	1.23547	0.226004	1527	341	1186	276.5	206.5	0.233137	0.605572		41.1823
	JmAP2-20	rna-XM_018954887.2	0.2641	1.22642	0.215342	1533	340.333	1192.67	265.5	205.5	0.22261	0.60382		40.8808
	JmAP2-20	rna-XM_018981719.2	0.0216817	0.0384985	0.563184	1563	346.417	1216.58	26	13	0.0213713	0.0375271		1.28328
	JmAP2-21	rna-XM_018981724.2	0.0144318	0.0602078	0.239699	1884	414.833	1469.17	21	24	0.0142938	0.0578546		2.00693
	JmAP2-21	rna-XM_018978282.2	0.259212	1.2244	0.211706	1848	413.75	1434.25	314.333	249.667	0.219162	0.603424		40.8132
	JmAP2-21	rna-XM_018954887.2	0.245833	1.40704	0.174716	1857	415.417	1441.58	302.167	263.833	0.209607	0.635105		46.9014
	JmAP2-21	rna-XM_018981719.2	0.115418	0.305146	0.378239	1878	418.167	1459.83	156.167	104.833	0.106976	0.250697		10.1715
	JmAP2-22	rna-XM_018981724.2	0.276406	1.30983	0.211024	1794	402.667	1391.33	321.667	249.333	0.231193	0.619205		43.6611
	JmAP2-22	rna-XM_018978282.2	0.0164287	0.0277756	0.59148	1917	440.083	1476.92	24	12	0.0162501	0.0272676		0.925853
	JmAP2-22	rna-XM_018954887.2	0.0889731	0.420282	0.211699	1914	439	1475	123.75	141.25	0.0838983	0.321754		14.0094
	JmAP2-22	rna-XM_018981719.2	0.292003	1.1988	0.243579	1797	410.583	1386.42	335.333	245.667	0.241871	0.598336		39.9601
	JmAP2-23	rna-XM_018976473.2	0.00316707	0.0414089	0.0764828	1638	372.333	1265.67	4	15	0.00316039	0.0402865		1.3803
	JmAP2-24	rna-XM_018958602.2	0.570497	1.91788	0.297462	1455	327.5	1127.5	450.417	226.583	0.399483	0.691858		63.9294
	JmAP2-24	rna-XM_018951927.2	0.00551473	0.0359848	0.153252	1644	370	1274	7	13	0.00549451	0.0351351		1.19949
	JmAP2-25	rna-XM_018981724.2	0.258717	1.43357	0.180471	1860	421.167	1438.83	314.833	269.167	0.218812	0.639098		47.7856
	JmAP2-25	rna-XM_018978282.2	0.0811981	0.421741	0.192531	1956	449.75	1506.25	115.917	145.083	0.0769571	0.322587		14.058
	JmAP2-25	rna-XM_018954887.2	0.00198741	0.0457633	0.0434281	1962	450.5	1511.5	3	20	0.00198478	0.0443951		1.52544
	JmAP2-25	rna-XM_018981719.2	0.27151	1.28203	0.211781	1887	429.917	1457.08	331.917	264.083	0.227795	0.614266		42.7345
	JmAP2-26	rna-XM_018958618.2	0.00684439	0.0301656	0.226894	2088	473.5	1614.5	11	14	0.00681325	0.0295671		1.00552
	JmAP2-26	rna-XM_018973431.2	0.090902	0.426971	0.2129	2076	467.917	1608.08	137.667	152.333	0.0856092	0.325557		14.2324
	JmAP2-27	rna-XM_018958618.2	0.0883183	0.413834	0.213415	2130	483.667	1646.33	137.167	153.833	0.0833165	0.318057		13.7945
	JmAP2-27	rna-XM_018973431.2	0.017647	0.0392246	0.449897	2259	510.25	1748.75	30.5	19.5	0.017441	0.0382166		1.30749
	JmDREB-01	rna-XM_018957131.2	0.424813	NaN	NaN	642	151.25	490.75	159.167	115.833	0.324334	0.76584	High Sequence Divergence Value (pS>=0.75)	NaN
	JmDREB-01	rna-XM_018977598.2	0.0471449	0.0771374	0.611181	786	184.167	601.833	27.5	13.5	0.0456937	0.0733032		2.57125
	JmDREB-03	rna-XM_018957131.2	0.0100639	0.0469427	0.214387	654	153.833	500.167	5	7	0.00999667	0.0455038		1.56476
	JmDREB-03	rna-XM_018977598.2	0.363117	NaN	NaN	633	150.667	482.333	138.833	121.167	0.287837	0.804204	High Sequence Divergence Value (pS>=0.75)	NaN
	JmDREB-04	rna-XM_035689005.1	0.317787	2.70933	0.117293	630	146.167	483.833	125.333	106.667	0.259042	0.729761		90.311
	JmDREB-04	rna-XM_018992829.2	0.489832	NaN	NaN	534	126	408	146.75	100.25	0.359681	0.795635	High Sequence Divergence Value (pS>=0.75)	NaN
	JmDREB-04	rna-XM_018964934.2	0.0120658	0.0233255	0.517278	759	174.167	584.833	7	4	0.0119692	0.0229665		0.777517
	JmDREB-04	rna-XM_018998055.2	0.357121	2.57406	0.138739	633	145.25	487.75	138.583	105.417	0.284128	0.72576		85.8019
	JmDREB-05	rna-XM_018964934.2	0.200043	0.716827	0.279068	744	172.583	571.417	100.333	79.6667	0.175587	0.461613		23.8942
	JmDREB-06	rna-XM_035689005.1	0.136456	0.553456	0.246553	630	147.75	482.25	60.1667	57.8333	0.124762	0.391427		18.4485
	JmDREB-08	rna-XM_018986814.2	0.0971901	0.346441	0.280539	825	181.417	643.583	58.6667	50.3333	0.0911563	0.277446		11.548
	JmDREB-08	rna-XM_019000573.2	0.0077741	0.0109192	0.711966	831	184.5	646.5	5	2	0.00773395	0.0108401		0.363974
	JmDREB-09	rna-XM_018986814.2	0.0060317	0.0557359	0.108219	852	186.167	665.833	4	10	0.00600751	0.0537153		1.85786
	JmDREB-09	rna-XM_019000573.2	0.0971901	0.337743	0.287764	825	181.417	643.583	58.6667	49.3333	0.0911563	0.271934		11.2581
	JmDREB-10	rna-XM_018988292.2	0.0107336	0.024492	0.438251	729	166	563	6	4	0.0106572	0.0240964		0.816399
	JmDREB-10	rna-XM_018965539.2	0.133834	0.629742	0.212522	678	154.5	523.5	64.1667	65.8333	0.122572	0.426106		20.9914
	JmDREB-11	rna-XM_018988292.2	0.134074	0.679281	0.197376	672	152.75	519.25	63.75	68.25	0.122773	0.446809		22.6427
	JmDREB-11	rna-XM_018965539.2	0.0166905	0.0392889	0.424816	702	156.75	545.25	9	6	0.0165062	0.0382775		1.30963
	JmDREB-12	rna-XM_018953618.2	0.0187992	0.0387339	0.485343	966	211.917	754.083	14	8	0.0185656	0.0377507		1.29113
	JmDREB-13	rna-XM_018966392.1	0.115043	0.448417	0.256555	603	145.917	457.083	48.75	49.25	0.106655	0.337521		14.9472
	JmDREB-13	rna-XM_018977140.2	0.0289109	0.0257536	1.1226	579	138.25	440.75	12.5	3.5	0.0283607	0.0253165		0.858453
	JmDREB-14	rna-XM_018966392.1	0.0143942	0.0528077	0.272578	603	147.083	455.917	6.5	7.5	0.014257	0.0509915		1.76026
	JmDREB-14	rna-XM_018977140.2	0.116614	0.461705	0.252572	576	138.5	437.5	47.25	47.75	0.108	0.344765		15.3902
	JmDREB-16	rna-XM_018966138.2	0.00560816	0.0387878	0.144586	954	238.083	715.917	4	9	0.00558724	0.0378019		1.29293
	JmDREB-18	rna-XM_018993946.2	0.27147	1.4549	0.18659	525	119.25	405.75	92.4167	76.5833	0.227768	0.642208		48.4968
	JmDREB-18	rna-XM_018975528.2	0.278488	2.41068	0.115522	519	119.583	399.417	92.9167	86.0833	0.232631	0.719861		80.356
	JmDREB-19	rna-XM_018993946.2	0.096529	0.639468	0.150952	534	125.5	408.5	37	54	0.0905753	0.430279		21.3156
	JmDREB-19	rna-XM_018975528.2	0.002456	0.0662499	0.0370717	534	126.167	407.833	1	8	0.00245198	0.0634082		2.20833
	JmDREB-21	rna-XM_018963676.2	0.150131	0.467662	0.321025	735	174.583	560.417	76.25	60.75	0.136059	0.347971		15.5887
	JmDREB-21	rna-XM_018960489.2	0.431942	NaN	NaN	741	176.833	564.167	185.25	135.75	0.32836	0.767672	High Sequence Divergence Value (pS>=0.75)	NaN
	JmDREB-21	rna-XM_018969441.2	0.0232507	0.0169339	1.37303	747	179.167	567.833	13	3	0.022894	0.0167442		0.564464
	JmDREB-21	rna-XM_018997462.2	0.382992	2.36929	0.161648	714	169.417	544.583	163.333	121.667	0.299923	0.718151		78.9763
	JmDREB-22	rna-XM_018963676.2	0.439421	1.51692	0.289679	738	174.667	563.333	187.333	113.667	0.332544	0.650763		50.5641
	JmDREB-22	rna-XM_018960489.2	0.0261536	0.0487977	0.535959	813	190.5	622.5	16	9	0.0257028	0.0472441		1.62659
	JmDREB-22	rna-XM_018969441.2	0.414888	NaN	NaN	735	176.417	558.583	178	133	0.318663	0.753897	High Sequence Divergence Value (pS>=0.75)	NaN
	JmDREB-22	rna-XM_018997462.2	0.139611	0.491287	0.284174	747	175.25	571.75	72.8333	63.1667	0.127387	0.360437		16.3762
	JmDREB-23	rna-XM_018959300.2	0.0105096	0.0263532	0.398798	768	193.083	574.917	6	5	0.0104363	0.0258956		0.878439
	JmDREB-23	rna-XM_018983593.2	0.350724	3.24304	0.108147	714	178.25	535.75	150.083	131.917	0.280137	0.740065		108.101
	JmDREB-23	rna-XM_018962642.2	0.280406	1.7888	0.156756	675	163.5	511.5	119.667	111.333	0.233952	0.680938		59.6266
	JmDREB-23	rna-XM_018968041.2	0.0553926	0.35819	0.154646	678	167.667	510.333	27.25	47.75	0.0533965	0.284791		11.9397
	JmDREB-23	rna-XM_018987715.2	0.343123	2.10989	0.162626	693	170.333	522.667	143.917	120.083	0.275351	0.70499		70.3298
	JmDREB-24	rna-XM_018959300.2	0.30707	1.40771	0.218135	642	157.167	484.833	122.167	99.8333	0.251977	0.635207		46.9235
	JmDREB-24	rna-XM_018983593.2	0.36854	1.69134	0.217898	660	160	500	145.583	107.417	0.291167	0.671354		56.378
	JmDREB-24	rna-XM_018962642.2	0.0587444	0.176767	0.332327	672	158.75	513.25	29	25	0.0565027	0.15748		5.89223
	JmDREB-24	rna-XM_035683052.1	0.104933	0.44084	0.238029	663	157.5	505.5	49.5	52.5	0.0979228	0.333333		14.6947
	JmDREB-24	rna-XM_018987715.2	0.370635	1.81331	0.204397	657	158.333	498.667	145.833	108.167	0.292447	0.683158		60.4435
	JmDREB-26	rna-XM_018959300.2	0.0819459	0.41855	0.195785	666	165.75	500.25	38.8333	53.1667	0.0776279	0.320764		13.9517
	JmDREB-26	rna-XM_018983593.2	0.334778	NaN	NaN	663	164	499	134.75	125.25	0.27004	0.76372	High Sequence Divergence Value (pS>=0.75)	NaN
	JmDREB-26	rna-XM_018968041.2	0.0267165	0.135695	0.196887	672	167.167	504.833	13.25	20.75	0.0262463	0.124128		4.52317
	JmDREB-26	rna-XM_035683052.1	0.270972	1.68241	0.161062	642	155.75	486.25	110.583	104.417	0.227421	0.670412		56.0802
	JmDREB-27	rna-XM_018959300.2	0.346627	1.9576	0.177067	687	168.5	518.5	143.917	117.083	0.277563	0.694857		65.2534
	JmDREB-27	rna-XM_018983593.2	0.119924	0.486188	0.246662	690	168.167	521.833	57.8333	60.1667	0.110827	0.35778		16.2063
	JmDREB-27	rna-XM_018962642.2	0.376255	1.74895	0.215132	681	161.333	519.667	153.75	109.25	0.295863	0.677169		58.2984
	JmDREB-27	rna-XM_018968041.2	0.335417	1.85006	0.181301	669	163.667	505.333	136.667	112.333	0.270449	0.686354		61.6686
	JmDREB-27	rna-XM_035683052.1	0.339058	1.84876	0.183398	675	161.75	513.25	140	111	0.272772	0.686244		61.6253
	JmDREB-27	rna-XM_018987715.2	0.00383387	0.0243429	0.157495	690	167	523	2	4	0.00382409	0.0239521		0.81143
	JmDREB-28	rna-XM_018959300.2	0.347338	2.55903	0.13573	714	177.75	536.25	149.083	128.917	0.278011	0.72527		85.301
	JmDREB-28	rna-XM_018983593.2	0.0130398	0.03439	0.379173	720	178.5	541.5	7	6	0.0129271	0.0336134		1.14633
	JmDREB-28	rna-XM_018962642.2	0.345786	1.87517	0.184403	687	164.5	522.5	144.75	113.25	0.277033	0.68845		62.5055
	JmDREB-28	rna-XM_018968041.2	0.333534	2.57897	0.129328	681	167.833	513.167	138.167	121.833	0.269243	0.725919		85.9658
	JmDREB-28	rna-XM_035683052.1	0.336197	NaN	NaN	684	164.833	519.167	140.667	125.333	0.270947	0.760364	High Sequence Divergence Value (pS>=0.75)	NaN
	JmDREB-28	rna-XM_018987715.2	0.118935	0.512308	0.232156	696	170.167	525.833	57.8333	63.1667	0.109984	0.371205		17.0769
	JmDREB-29	rna-XM_018962802.2	0.12765	0.758058	0.16839	522	121.583	400.417	47	58	0.117378	0.477039		25.2686
	JmDREB-29	rna-XM_018991240.2	0.0145518	0.0659766	0.22056	543	126.667	416.333	6	8	0.0144115	0.0631579		2.19922
	JmDREB-30	rna-XM_018962802.2	0.0286431	0.0805062	0.355788	558	131	427	12	10	0.028103	0.0763359		2.68354
	JmDREB-30	rna-XM_018991240.2	0.156229	0.778907	0.200575	528	123.833	404.167	57	60	0.141031	0.484522		25.9636
	JmDREB-31	rna-XM_018957129.2	0.096511	0.237575	0.406233	633	156.333	476.667	43.1667	31.8333	0.0905594	0.203625		7.91918
	JmDREB-31	rna-XM_018983943.2	0.00420464	0.0321248	0.130884	636	159	477	2	5	0.00419287	0.0314465		1.07083
	JmDREB-32	rna-XM_018957129.2	0.00831321	0.0130014	0.639409	639	155.167	483.833	4	2	0.00826731	0.0128894		0.43338
	JmDREB-32	rna-XM_018983943.2	0.0984558	0.233346	0.421931	630	155.833	474.167	43.75	31.25	0.0922671	0.200535		7.77819
	JmDREB-33	rna-XM_018964941.2	0.0149212	0.0227506	0.655862	720	178.5	541.5	8	4	0.0147738	0.022409		0.758352
	JmDREB-33	rna-XM_018965192.2	0.445211	1.95919	0.227243	687	170.75	516.25	173.333	118.667	0.335755	0.694973		65.3063
	JmDREB-34	rna-XM_035689005.1	0.461342	NaN	NaN	501	122.75	378.25	130.333	96.6667	0.344569	0.787508	High Sequence Divergence Value (pS>=0.75)	NaN
	JmDREB-34	rna-XM_018992829.2	0.0125342	0.0231232	0.542063	534	131.75	402.25	5	3	0.0124301	0.0227704		0.770774
	JmDREB-34	rna-XM_018964941.2	0.111468	0.615476	0.181108	525	131.583	393.417	40.75	55.25	0.10358	0.419886		20.5159
	JmDREB-34	rna-XM_018965192.2	0.233814	1.39713	0.167353	456	114.167	341.833	68.6667	72.3333	0.200878	0.633577		46.571
	JmDREB-35	rna-XM_018975216.2	0.110065	0.514863	0.213775	702	174.5	527.5	54	65	0.10237	0.372493		17.1621
	JmDREB-35	rna-XM_018992829.2	0.237083	1.46936	0.161351	456	114.083	341.917	69.5	73.5	0.203266	0.644266		48.9786
	JmDREB-35	rna-XM_018964941.2	0.38892	1.96248	0.198178	663	165.417	497.583	151	115	0.303467	0.695214		65.416
	JmDREB-35	rna-XM_018965192.2	0.0114197	0.0530934	0.215087	705	175.583	529.417	6	9	0.0113332	0.0512577		1.76978
	JmDREB-36	rna-XM_035689005.1	0.462939	2.43073	0.190453	522	127.083	394.917	136.417	91.5833	0.345432	0.720656		81.0244
	JmDREB-36	rna-XM_018992829.2	0.321787	1.81765	0.177034	513	125.083	387.917	101.5	85.5	0.261654	0.683544		60.5884
	JmDREB-36	rna-XM_018964941.2	0.433848	2.60212	0.166729	690	170.417	519.583	171.167	123.833	0.329431	0.72665		86.7373
	JmDREB-36	rna-XM_018965192.2	0.106947	0.535658	0.199656	708	174.583	533.417	53.1667	66.8333	0.0996719	0.382816		17.8553
	JmDREB-37	rna-XM_018961540.2	0.0930662	0.354583	0.262466	636	150.417	485.583	42.5	42.5	0.0875236	0.282548		11.8194
	JmDREB-37	rna-XM_018966625.2	0.00992078	0.0187901	0.527978	669	161.667	507.333	5	3	0.00985545	0.0185567		0.626338
	JmDREB-38	rna-XM_018961540.2	0.00605045	0.0131727	0.459318	651	153.167	497.833	3	2	0.00602611	0.0130577		0.439089
	JmDREB-38	rna-XM_018966625.2	0.0921032	0.378456	0.243366	636	151.417	484.583	42	45	0.0866724	0.297193		12.6152
	JmDREB-39	rna-XM_018978473.2	0.162176	0.444316	0.365002	615	144.167	470.833	68.6667	48.3333	0.145841	0.33526		14.8105
	JmDREB-39	rna-XM_018975517.2	0.0406045	0.0453859	0.894651	591	141.917	449.083	17.75	6.25	0.039525	0.0440399		1.51286
	JmDREB-40	rna-XM_018978473.2	0.00831609	0.0567647	0.146501	630	146.333	483.667	4	8	0.00827016	0.0546697		1.89216
	JmDREB-40	rna-XM_018975517.2	0.159121	0.468187	0.339867	573	135.917	437.083	62.6667	47.3333	0.143375	0.348253		15.6062
	JmDREB-41	rna-XM_019002927.2	0.00862388	0.0720843	0.119636	612	145.5	466.5	4	10	0.00857449	0.0687285		2.40281
	JmDREB-42	rna-XM_018993940.2	0.17153	0.621375	0.27605	483	111.25	371.75	57	47	0.153329	0.422472		20.7125
	JmDREB-42	rna-XM_018955910.2	0.0181043	0.0170462	1.06207	510	118.667	391.333	7	2	0.0178876	0.0168539		0.568206
	JmDREB-43	rna-XM_018993940.2	0.0611475	0.0975096	0.627092	498	114.833	383.167	22.5	10.5	0.0587212	0.0914369		3.25032
	JmDREB-43	rna-XM_018955910.2	0.16032	0.569768	0.281378	501	116.5	384.5	55.5	46.5	0.144343	0.399142		18.9923
	JmDREB-44	rna-XM_019003043.2	0.116894	0.566341	0.206402	450	108.167	341.833	37	43	0.10824	0.397535		18.878
	JmDREB-44	rna-XM_018964364.2	0.0454841	0.112297	0.405033	441	108.667	332.333	14.6667	11.3333	0.0441324	0.104294		3.74324
	JmDREB-45	rna-XM_019003043.2	0.002919	0.121786	0.0239683	450	106.75	343.25	1	12	0.00291333	0.112412		4.05953
	JmDREB-45	rna-XM_018964364.2	0.0626669	0.405605	0.154502	438	105.333	332.667	20	33	0.0601202	0.313291		13.5202
	JmDREB-46	rna-XM_018968673.2	0.0692315	0.592831	0.116781	492	117.75	374.25	24.75	48.25	0.0661323	0.409766		19.761
	JmDREB-46	rna-XM_018968918.2	0.00798765	0.0427162	0.186994	498	120.417	377.583	3	5	0.00794527	0.0415225		1.42387
	JmDREB-47	rna-XM_018968673.2	0.00259741	0.0524996	0.0494748	504	118.333	385.667	1	6	0.00259291	0.0507042		1.74999
	JmDREB-47	rna-XM_018968918.2	0.0664641	0.517739	0.128374	495	117.667	377.333	24	44	0.0636042	0.373938		17.258
	JmDREB-48	rna-XM_018981565.2	0.172594	0.416565	0.414325	1263	285.75	977.25	150.667	91.3333	0.154174	0.319627		13.8855
	JmDREB-48	rna-XM_019004635.2	0.0207307	0.0157486	1.31635	1137	256.667	880.333	18	4	0.0204468	0.0155844		0.524954
	JmDREB-49	rna-XM_018981565.2	0.0129003	0.0410242	0.314457	1317	300.583	1016.42	13	12	0.01279	0.0399224		1.36747
	JmDREB-49	rna-XM_019004635.2	0.141948	0.413031	0.343673	1125	257.667	867.333	112.167	81.8333	0.129324	0.317594		13.7677
	JmDREB-50	rna-XM_018959992.1	0.116088	0.349307	0.332338	927	217.25	709.75	76.3333	60.6667	0.10755	0.279248		11.6436
	JmDREB-50	rna-XM_018990846.2	0.0141314	0.0182657	0.773654	936	221.667	714.333	10	4	0.0139991	0.0180451		0.608858
	JmDREB-51	rna-XM_018959992.1	0.0127587	0.0578368	0.220599	927	215.583	711.417	9	12	0.0126508	0.0556629		1.92789
	JmDREB-51	rna-XM_018990846.2	0.125269	0.344809	0.3633	927	217.667	709.333	81.8333	60.1667	0.115367	0.276417		11.4936
	JmDREB-52	rna-XM_018995367.2	0.0950053	0.330491	0.287467	1344	303.667	1040.33	92.8333	81.1667	0.0892342	0.267289		11.0164
	JmDREB-52	rna-XM_018982900.2	0.0173851	0.0297478	0.584416	1356	308.583	1047.42	18	9	0.0171851	0.0291655		0.991592
	JmDREB-53	rna-XM_018995367.2	0.010324	0.0226922	0.454957	1386	313.167	1072.83	11	7	0.0102532	0.0223523		0.756406
	JmDREB-53	rna-XM_018982900.2	0.0983361	0.328781	0.299093	1341	301.167	1039.83	95.8333	80.1667	0.0921622	0.266187		10.9594
	JmDREB-54	rna-XM_018995264.2	0.0809184	0.380756	0.21252	1038	240.583	797.417	61.1667	71.8333	0.076706	0.29858		12.6919
	JmDREB-54	rna-XM_035694964.1	0.0188393	0.0289192	0.651445	1053	246.75	806.25	15	7	0.0186047	0.0283688		0.963975
	JmDREB-55	rna-XM_018995264.2	0.314872	1.48643	0.211831	1029	237.25	791.75	203.583	153.417	0.257131	0.646646		49.5477
	JmDREB-55	rna-XM_018955854.2	0.129146	0.46845	0.275688	1035	249	786	93.25	86.75	0.118639	0.348394		15.615
	JmDREB-55	rna-XM_018994116.2	0.0151266	0.032882	0.460026	1050	248.667	801.333	12	8	0.014975	0.0321716		1.09607
	JmDREB-56	rna-XM_018995264.2	0.265487	1.18806	0.223463	999	237.917	761.083	170.167	141.833	0.223585	0.596147		39.6019
	JmDREB-56	rna-XM_018955854.2	0.0196672	0.0304901	0.645037	1092	267.75	824.25	16	8	0.0194116	0.0298786		1.01634
	JmDREB-56	rna-XM_018994116.2	0.120091	0.437209	0.274676	1032	247.25	784.75	87.0833	81.9167	0.11097	0.331311		14.5736
	JmDREB-57	rna-XM_018995264.2	0.009085	0.0385565	0.235628	1152	266.083	885.917	8	10	0.00903019	0.0375822		1.28522
	JmDREB-57	rna-XM_035694964.1	0.0790817	0.409908	0.192926	1035	242.25	792.75	59.5	76.5	0.0750552	0.315789		13.6636
	JmDREB-57	rna-XM_018955854.2	0.296805	1.17326	0.252974	1026	245.75	780.25	191.25	145.75	0.245114	0.593082		39.1088
	JmERF-01	rna-XM_018988798.2	0.0104596	0.0455894	0.229431	900	226.083	673.917	7	10	0.010387	0.0442315		1.51965
	JmERF-02	rna-XM_018963449.2	0.173543	0.497675	0.348708	1200	287.75	912.25	141.333	104.667	0.154928	0.363742		16.5892
	JmERF-02	rna-XM_018952747.2	0.0171681	0.0425143	0.40382	1233	290.333	942.667	16	12	0.0169731	0.0413318		1.41714
	JmERF-03	rna-XM_018963449.2	0.0125435	0.0394151	0.31824	1224	299.5	924.5	11.5	11.5	0.0124392	0.0383973		1.31384
	JmERF-03	rna-XM_018952747.2	0.177626	0.491218	0.361604	1203	290.417	912.583	144.333	104.667	0.158159	0.360402		16.3739
	JmERF-04	rna-XM_018970479.2	0.189318	0.262271	0.721841	255	61.75	193.25	32.3333	13.6667	0.167313	0.221323		8.74237
	JmERF-05	rna-XM_018973606.2	0.106199	0.650698	0.163207	861	204.583	656.417	65	89	0.0990225	0.435031		21.6899
	JmERF-05	rna-XM_018986076.2	0.0120033	0.0447523	0.268215	879	207.167	671.833	8	9	0.0119077	0.0434433		1.49174
	JmERF-06	rna-XM_018995356.2	0.338376	4.05538	0.0834389	615	148.667	466.333	127	111	0.272337	0.746637		135.179
	JmERF-07	rna-XM_018959328.2	0.376829	2.01409	0.187097	612	145.833	466.167	138.083	101.917	0.29621	0.698857		67.1363
	JmERF-07	rna-XM_018995356.2	0.3736	1.56586	0.238591	624	149.917	474.083	139.5	98.5	0.294252	0.657032		52.1954
	JmERF-07	rna-XM_018997955.2	0.00924226	0.05711	0.161833	708	163.667	544.333	5	9	0.00918555	0.0549898		1.90367
	JmERF-07	rna-XM_018954835.2	0.0784966	0.4261	0.184221	708	164.583	543.417	40.5	53.5	0.0745284	0.325063		14.2033
	JmERF-07	rna-XM_018967669.2	0.335605	1.44825	0.231731	597	144.25	452.75	122.5	92.5	0.270569	0.641248		48.275
	JmERF-08	rna-XM_018959328.2	0.0178728	0.0630292	0.283563	675	165.417	509.583	9	10	0.0176615	0.0604534		2.10097
	JmERF-08	rna-XM_018995356.2	0.320287	1.53515	0.208636	573	141.75	431.25	112.417	92.5833	0.260676	0.653145		51.1715
	JmERF-08	rna-XM_018956042.2	0.396679	NaN	NaN	372	95	277	85.3333	74.6667	0.308063	0.785965	High Sequence Divergence Value (pS>=0.75)	NaN
	JmERF-08	rna-XM_018954835.2	0.366506	NaN	NaN	627	151.583	475.417	137.833	114.167	0.289921	0.753161	High Sequence Divergence Value (pS>=0.75)	NaN
	JmERF-09	rna-XM_018995356.2	0.0827242	0.66902	0.12365	615	153.25	461.75	36.1667	67.8333	0.0783252	0.442632		22.3007
	JmERF-09	rna-XM_018956042.2	0.425084	3.76143	0.113011	426	108.833	317.167	102.917	81.0833	0.324488	0.745023		125.381
	JmERF-09	rna-XM_018967669.2	0.0109511	0.0397225	0.27569	615	155.083	459.917	5	6	0.0108715	0.0386889		1.32408
	JmERF-10	rna-XM_018959328.2	0.351352	1.83264	0.191719	576	142	434	121.75	97.25	0.28053	0.684859		61.088
	JmERF-10	rna-XM_018995356.2	0.0081982	0.025359	0.323286	651	160.417	490.583	4	4	0.00815356	0.0249351		0.8453
	JmERF-10	rna-XM_018956042.2	0.472454	2.59573	0.182012	432	110.583	321.417	112.667	80.3333	0.350532	0.726451		86.5244
	JmERF-10	rna-XM_018954835.2	0.348215	2.40526	0.144773	615	148.917	466.083	129.833	107.167	0.278562	0.719642		80.1752
	JmERF-10	rna-XM_018967669.2	0.0804939	0.64654	0.1245	615	154.25	460.75	35.1667	66.8333	0.0763248	0.433279		21.5513
	JmERF-11	rna-XM_018959328.2	0.418202	NaN	NaN	357	91.5833	265.417	85.0833	70.9167	0.320565	0.77434	High Sequence Divergence Value (pS>=0.75)	NaN
	JmERF-11	rna-XM_018956042.2	0.0775105	0.584585	0.132591	483	127.667	355.333	26.1667	51.8333	0.0736398	0.406005		19.4862
	JmERF-12	rna-XM_018956042.2	0.00280833	0.0903346	0.0310881	486	129.25	356.75	1	11	0.00280308	0.0851064		3.01115
	JmERF-13	rna-XM_018971622.2	0.135145	0.641185	0.210774	477	117.167	359.833	44.5	50.5	0.123668	0.43101		21.3728
	JmERF-13	rna-XM_035694959.1	0.00538119	0.0668967	0.0804403	498	125	373	2	8	0.00536193	0.064		2.22989
	JmERF-14	rna-XM_018971622.2	0.0104851	0.0164616	0.636944	507	122.833	384.167	4	2	0.0104121	0.0162822		0.548719
	JmERF-14	rna-XM_035694959.1	0.128454	0.603405	0.212881	477	117	360	42.5	48.5	0.118056	0.41453		20.1135
	JmERF-15	rna-XM_018985228.2	0.26296	1.4269	0.184288	564	139.083	424.917	94.25	88.75	0.221808	0.638107		47.5632
	JmERF-15	rna-XM_035687126.1	0.0874728	0.341236	0.256341	708	175.083	532.917	44	48	0.0825645	0.274155		11.3745
	JmERF-15	rna-XM_018969082.2	0.0132141	0.0407274	0.324453	711	176.583	534.417	7	7	0.0130984	0.0396413		1.35758
	JmERF-16	rna-XM_018985228.2	0.325668	2.58116	0.126171	609	147.5	461.5	121.917	107.083	0.264175	0.725989		86.0387
	JmERF-16	rna-XM_035687126.1	0.0074029	0.0287943	0.257096	720	177	543	4	5	0.00736648	0.0282486		0.959811
	JmERF-16	rna-XM_018969082.2	0.0917172	0.368514	0.248884	708	175.167	532.833	46	51	0.0863309	0.291151		12.2838
	JmERF-16	rna-XM_018971485.2	0.319992	3.27956	0.0975717	603	151.917	451.083	117.5	112.5	0.260484	0.740538		109.319
	JmERF-17	rna-XM_018985228.2	0.0738013	0.345194	0.213796	666	165.667	500.333	35.1667	45.8333	0.0702865	0.27666		11.5065
	JmERF-17	rna-XM_018971485.2	0.00996692	0.04235	0.235347	675	170	505	5	7	0.00990099	0.0411765		1.41167
	JmERF-18	rna-XM_018985228.2	0.0119326	0.0309004	0.386165	672	165.167	506.833	6	5	0.0118382	0.0302725		1.03001
	JmERF-18	rna-XM_035687126.1	0.346983	1.94349	0.178536	615	149.417	465.583	129.333	103.667	0.277788	0.693809		64.783
	JmERF-18	rna-XM_018971485.2	0.0860906	0.388493	0.221601	666	166	500	40.6667	50.3333	0.0813333	0.303213		12.9498
	JmERF-19	rna-XM_018962430.2	0.016672	0.050158	0.33239	792	185.5	606.5	10	9	0.016488	0.0485175		1.67193
	JmERF-19	rna-XM_018969248.2	0.588091	NaN	NaN	654	150.25	503.75	205.333	113.667	0.40761	0.756517	High Sequence Divergence Value (pS>=0.75)	NaN
	JmERF-20	rna-XM_018962443.1	0.0880498	0.0964713	0.912704	849	197	652	54.1667	17.8333	0.0830777	0.0905245		3.21571
	JmERF-20	rna-XM_018969248.2	0.184822	0.41539	0.444936	897	206.667	690.333	113.083	65.9167	0.16381	0.318952		13.8463
	JmERF-21	rna-XM_018962430.2	0.613361	NaN	NaN	681	158.667	522.333	218.833	121.167	0.418953	0.763655	High Sequence Divergence Value (pS>=0.75)	NaN
	JmERF-21	rna-XM_018962443.1	0.177801	0.509125	0.349228	813	190.75	622.25	98.5	70.5	0.158297	0.369594		16.9708
	JmERF-21	rna-XM_018969248.2	0.0142235	0.023708	0.599944	924	214.25	709.75	10	5	0.0140895	0.0233372		0.790267
	JmERF-22	rna-XM_035692087.1	0.119896	0.437154	0.274266	1131	257.083	873.917	96.8333	85.1667	0.110804	0.33128		14.5718
	JmERF-22	rna-XM_018983714.2	0.0137042	0.0400629	0.342068	1140	256.333	883.667	12	10	0.0135798	0.0390117		1.33543
	JmERF-23	rna-XM_035692087.1	0.0145826	0.0228299	0.638751	1167	266.833	900.167	13	6	0.0144418	0.0224859		0.760997
	JmERF-23	rna-XM_018983714.2	0.120393	0.424889	0.283353	1134	257.417	876.583	97.5	83.5	0.111227	0.324377		14.163
	JmERF-26	rna-XM_018980275.2	0.465131	1.99992	0.232575	639	149.5	489.5	169.667	104.333	0.346612	0.697882		66.664
	JmERF-26	rna-XM_018975669.2	0.017805	0.0387183	0.45986	894	212	682	12	8	0.0175953	0.0377358		1.29061
	JmERF-28	rna-XM_018980275.2	0.479546	2.16778	0.221216	657	156	501	177.5	110.5	0.354291	0.708333		72.2593
	JmERF-28	rna-XM_018975669.2	0.153283	0.436441	0.351212	906	215.333	690.667	95.75	71.25	0.138634	0.330882		14.548
	JmERF-29	rna-XM_018983945.2	0.207272	0.726419	0.285334	909	216	693	125.5	100.5	0.181097	0.465278		24.214
	JmERF-29	rna-XM_018960433.2	0.776107	NaN	NaN	651	155.167	495.833	239.75	121.25	0.483529	0.781418	High Sequence Divergence Value (pS>=0.75)	NaN
	JmERF-29	rna-XM_018969432.2	0.0246189	0.0420573	0.585367	1029	244.5	784.5	19	10	0.0242192	0.0408998		1.40191
	JmERF-31	rna-XM_018969432.2	0.183522	0.60603	0.302827	969	230.333	738.667	120.25	95.75	0.162793	0.415702		20.201
	JmERF-32	rna-XM_035688292.1	0.0163807	0.0489748	0.334471	807	189.833	617.167	10	9	0.0162031	0.04741		1.63249
	JmERF-32	rna-XM_018977989.2	0.119417	0.363517	0.328506	825	190.917	634.083	70	55	0.110396	0.288084		12.1172
	JmERF-33	rna-XM_018982946.2	0.115621	0.434066	0.266368	534	124.917	409.083	43.8333	41.1667	0.10715	0.329553		14.4689
	JmERF-33	rna-XM_018977989.2	0.56058	NaN	NaN	432	104	328	129.5	80.5	0.394817	0.774038	High Sequence Divergence Value (pS>=0.75)	NaN
	JmERF-34	rna-XM_018982946.2	0.0168953	0.0487977	0.346232	546	127	419	7	6	0.0167064	0.0472441		1.62659
	JmERF-35	rna-XM_018983935.2	0.401635	2.00422	0.200395	663	164.833	498.167	154.917	115.083	0.310974	0.69818		66.8074
	JmERF-35	rna-XM_018960433.2	0.0211251	0.0335408	0.629833	759	182.917	576.083	12	6	0.0208303	0.0328018		1.11803
	JmERF-35	rna-XM_018969587.2	0.458954	2.27051	0.202137	690	173.167	516.833	177.417	123.583	0.343276	0.713667		75.6837
	JmERF-35	rna-XM_018997500.2	0.385345	2.0825	0.185039	612	143.25	468.75	141.25	100.75	0.301333	0.703316		69.4167
	JmERF-36	rna-XM_018983935.2	0.396252	NaN	NaN	648	161.5	486.5	149.75	127.25	0.307811	0.787926	High Sequence Divergence Value (pS>=0.75)	NaN
	JmERF-36	rna-XM_018960433.2	0.266061	0.83561	0.318404	708	173	535	119.833	87.1667	0.223988	0.503854		27.8537
	JmERF-36	rna-XM_018969587.2	0.512966	3.63193	0.141238	699	172.583	526.417	195.583	128.417	0.371537	0.744085		121.064
	JmERF-36	rna-XM_018997500.2	0.367465	1.4153	0.259637	603	141.167	461.833	134.167	89.8333	0.290509	0.636364		47.1767
	JmERF-38	rna-XM_035693017.1	0.0117304	0.0504156	0.232675	786	184.583	601.417	7	9	0.0116392	0.0487585		1.68052
	JmERF-38	rna-XM_018975494.2	0.14543	0.537541	0.270547	780	182.417	597.583	79	70	0.132199	0.383737		17.918
	JmERF-39	rna-XM_035693017.1	0.147238	0.497147	0.296165	780	181.583	598.417	80	66	0.133686	0.363469		16.5716
	JmERF-39	rna-XM_018975494.2	0.0163963	0.0220098	0.744955	801	184.417	616.583	10	4	0.0162184	0.02169		0.733661
	JmERF-40	rna-XM_018983935.2	0.018729	0.0327793	0.571367	867	218.25	648.75	12	7	0.0184971	0.0320733		1.09264
	JmERF-40	rna-XM_018969587.2	0.157834	0.844935	0.1868	789	199.417	589.583	83.9167	101.083	0.142332	0.506895		28.1645
	JmERF-41	rna-XM_018983935.2	0.143254	0.827041	0.173213	795	203.25	591.75	77.1667	101.833	0.130404	0.501025		27.568
	JmERF-41	rna-XM_018969587.2	0.0194006	0.0768833	0.252339	819	209.833	609.167	11.6667	15.3333	0.0191518	0.0730739		2.56278
	JmERF-41	rna-XM_018997500.2	0.44192	NaN	NaN	609	145.833	463.167	154.667	111.333	0.333933	0.763429	High Sequence Divergence Value (pS>=0.75)	NaN
	JmERF-42	rna-XM_019000660.2	0.0131459	0.03876	0.339161	696	158.833	537.167	7	6	0.0130313	0.0377754		1.292
	JmERF-43	rna-XM_018971599.2	0.443785	NaN	NaN	396	89.75	306.25	102.583	73.4167	0.334966	0.818013	High Sequence Divergence Value (pS>=0.75)	NaN
	JmERF-43	rna-XM_018986571.2	0.279635	1.37465	0.203423	645	144.833	500.167	116.75	91.25	0.233422	0.630035		45.8217
	JmERF-43	rna-XM_018969672.2	0.107948	0.356162	0.303088	657	147.25	509.75	51.25	41.75	0.100539	0.283531		11.8721
	JmERF-43	rna-XM_018952763.2	0.276201	2.0406	0.135353	645	144.75	500.25	115.583	101.417	0.231051	0.700633		68.0199
	JmERF-44	rna-XM_018971594.2	0.251442	4.00904	0.0627188	648	145.583	502.417	107.333	108.667	0.213634	0.746422		133.635
	JmERF-44	rna-XM_018969672.2	0.221597	NaN	NaN	639	145.583	493.417	94.6667	114.333	0.191859	0.785346	High Sequence Divergence Value (pS>=0.75)	NaN
	JmERF-45	rna-XM_018969672.2	0.219252	1.51181	0.145026	648	147.417	500.583	95.1667	95.8333	0.190112	0.650085		50.3938
	JmERF-47	rna-XM_018971599.2	0.261084	2.41236	0.108227	402	92.8333	309.167	68.1667	66.8333	0.220485	0.719928		80.4121
	JmERF-47	rna-XM_018969695.2	0.381015	1.31939	0.288781	417	100.667	316.333	94.5	62.5	0.298736	0.620861		43.9796
	JmERF-48	rna-XM_018971599.2	0.26153	1.68107	0.155573	405	92.5	312.5	69	62	0.2208	0.67027		56.0358
	JmERF-48	rna-XM_018986571.2	0.461237	1.6345	0.282188	393	92.3333	300.667	103.583	61.4167	0.344512	0.665162		54.4834
	JmERF-48	rna-XM_018969695.2	0.346738	2.20089	0.157544	420	100.333	319.667	88.75	71.25	0.277633	0.710133		73.363
	JmERF-48	rna-XM_018952763.2	0.463617	NaN	NaN	378	90.5	287.5	99.4167	69.5833	0.345797	0.768877	High Sequence Divergence Value (pS>=0.75)	NaN
	JmERF-49	rna-XM_018985975.2	0.129058	0.437831	0.294768	420	99.5	320.5	38	33	0.118565	0.331658		14.5944
	JmERF-49	rna-XM_018958672.1	0.0174215	0.047978	0.363115	456	107.583	348.417	6	5	0.0172208	0.0464756		1.59927
	JmERF-50	rna-XM_018971599.2	0.393511	NaN	NaN	414	97.75	316.25	96.8333	75.1667	0.306192	0.768968	High Sequence Divergence Value (pS>=0.75)	NaN
	JmERF-50	rna-XM_018985975.2	0.277136	3.26561	0.084865	408	97.25	310.75	72	72	0.231698	0.74036		108.854
	JmERF-50	rna-XM_018969695.2	0.0421623	0.0591215	0.713146	468	114.333	353.667	14.5	6.5	0.0409991	0.0568513		1.97072
	JmERF-50	rna-XM_018958672.1	0.392424	NaN	NaN	426	103.083	322.917	98.6667	78.3333	0.305548	0.759903	High Sequence Divergence Value (pS>=0.75)	NaN
	JmERF-51	rna-XM_018985975.2	0.351517	2.88168	0.121983	447	104.917	342.083	96	77	0.280633	0.733916		96.0559
	JmERF-51	rna-XM_018969695.2	0.276278	0.689454	0.400721	456	112	344	79.5	50.5	0.231105	0.450893		22.9818
	JmERF-51	rna-XM_018958672.1	0.375086	2.37305	0.158061	447	106.5	340.5	100.5	76.5	0.295154	0.71831		79.1017
	JmERF-53	rna-XM_018955719.2	0.427581	NaN	NaN	594	134.25	459.75	149.833	107.167	0.325902	0.798262	High Sequence Divergence Value (pS>=0.75)	NaN
	JmERF-53	rna-XM_018954425.2	0.022041	0.0327758	0.672476	747	171.5	575.5	12.5	5.5	0.0217202	0.03207		1.09253
	JmERF-54	rna-XM_018955719.2	0.520818	1.70142	0.306108	651	150.083	500.917	188.083	100.917	0.375478	0.672404		56.714
	JmERF-54	rna-XM_018962236.2	0.0302847	0.0465491	0.650596	750	177.25	572.75	17	8	0.0296814	0.045134		1.55164
	JmERF-54	rna-XM_018954425.2	0.222986	1.15771	0.192609	720	166.583	553.417	106.75	98.25	0.192893	0.589795		38.5905
	JmERF-55	rna-XM_018951221.2	0.499384	1.8072	0.27633	1116	277	839	305.917	189.083	0.364621	0.682611		60.2399
	JmERF-55	rna-XM_018992582.2	0.0139887	0.0333894	0.418957	1347	336.833	1010.17	14	11	0.0138591	0.0326571		1.11298
	JmERF-55	rna-XM_018990672.2	0.571131	1.80176	0.316985	1104	275	829	331.417	187.583	0.399779	0.682121		60.0587
	JmERF-55	rna-XM_018952740.2	0.13507	0.475788	0.283887	1332	338.25	993.75	122.833	119.167	0.123606	0.352304		15.8596
	JmERF-56	rna-XM_018951221.2	0.180665	0.502384	0.359615	1131	279.25	851.75	136.75	102.25	0.160552	0.366159		16.7461
	JmERF-56	rna-XM_018992582.2	0.578193	1.95645	0.295531	1098	275.75	822.25	331.417	191.583	0.403061	0.694772		65.215
	JmERF-56	rna-XM_018990672.2	0.0203536	0.0347385	0.585911	1191	294.583	896.417	18	10	0.0200799	0.0339463		1.15795
	JmERF-56	rna-XM_018952740.2	0.477757	1.49882	0.318755	1119	283.417	835.583	295.25	183.75	0.353346	0.648339		49.9607
	JmERF-57	rna-XM_018951221.2	0.0182571	0.0495609	0.368376	1179	291.917	887.083	16	14	0.0180366	0.0479589		1.65203
	JmERF-57	rna-XM_018992582.2	0.476549	1.84224	0.258679	1086	270.167	815.833	287.75	185.25	0.352707	0.685688		61.4081
	JmERF-57	rna-XM_018990672.2	0.199698	0.472907	0.422277	1134	280.333	853.667	149.667	98.3333	0.175322	0.350773		15.7636
	JmERF-57	rna-XM_018952740.2	0.448401	1.79363	0.249996	1095	277.5	817.5	275.917	189.083	0.337513	0.681381		59.7877
	JmERF-58	rna-XM_018977325.2	0.0132496	0.0428297	0.309354	810	188.167	621.833	8.16667	7.83333	0.0131332	0.0416298		1.42766
	JmERF-58	rna-XM_018973646.2	0.39457	1.49955	0.263126	666	160	506	155.25	103.75	0.306818	0.648437		49.985
	JmERF-58	rna-XM_018986097.2	0.35656	1.5225	0.234194	630	150.167	479.833	136.167	97.8333	0.283779	0.651498		50.75
	JmERF-59	rna-XM_018977325.2	0.373061	1.56082	0.239016	633	151.583	481.417	141.5	99.5	0.293924	0.656405		52.0273
	JmERF-59	rna-XM_018973646.2	0.122908	0.390737	0.314555	660	163.083	496.917	56.3333	49.6667	0.113366	0.304548		13.0246
	JmERF-59	rna-XM_018986097.2	0.00785733	0.0433334	0.181323	678	166.25	511.75	4	7	0.00781632	0.0421053		1.44445
	JmERF-60	rna-XM_018977325.2	0.380771	1.86016	0.204698	744	177.167	566.833	169.25	121.75	0.298589	0.687206		62.0054
	JmERF-60	rna-XM_018973646.2	0.0100706	0.018275	0.551061	666	166.167	499.833	5	3	0.0100033	0.0180542		0.609167
	JmERF-60	rna-XM_018986097.2	0.126868	0.358602	0.353784	651	160.5	490.5	57.25	45.75	0.116718	0.285047		11.9534
	JmERF-61	rna-XM_018980148.2	0.0134554	0.0955293	0.140851	681	156.083	524.917	7	14	0.0133355	0.0896957		3.18431
	JmERF-61	rna-XM_018972955.2	0.180715	0.545571	0.331239	678	159.083	518.917	83.3333	61.6667	0.160591	0.387638		18.1857
	JmERF-62	rna-XM_018980148.2	0.199347	0.676779	0.294552	711	164.5	546.5	95.6667	73.3333	0.175053	0.445795		22.5593
	JmERF-62	rna-XM_018972955.2	0.00973513	0.0378459	0.257231	810	189.667	620.333	6	7	0.00967222	0.0369069		1.26153
	JmERF-63	rna-XM_018951503.2	0.37261	2.26043	0.16484	906	214.417	691.583	203.083	152.917	0.29365	0.713175		75.3476
	JmERF-63	rna-XM_018972327.2	0.450271	NaN	NaN	771	184.167	586.833	198.667	138.333	0.33854	0.751131	High Sequence Divergence Value (pS>=0.75)	NaN
	JmERF-63	rna-XM_018973511.2	0.399599	NaN	NaN	924	211.667	712.333	220.667	162.333	0.30978	0.766929	High Sequence Divergence Value (pS>=0.75)	NaN
	JmERF-63	rna-XM_035683818.1	0.488498	NaN	NaN	714	171.5	542.5	194.75	131.25	0.358986	0.765306	High Sequence Divergence Value (pS>=0.75)	NaN
	JmERF-63	rna-XM_018991811.2	0.0154533	0.0625137	0.247199	1059	241.75	817.25	12.5	14.5	0.0152952	0.0599793		2.08379
	JmERF-63	rna-XM_018996527.2	0.143197	0.533404	0.268459	1032	240.583	791.417	103.167	91.8333	0.130357	0.381711		17.7801
	JmERF-64	rna-XM_018951503.2	0.536454	3.21372	0.166926	768	181.5	586.5	224.75	134.25	0.383205	0.739669		107.124
	JmERF-64	rna-XM_018972327.2	0.166207	0.71393	0.232805	795	184.583	610.417	91	85	0.149078	0.460497		23.7977
	JmERF-64	rna-XM_018973511.2	0.471152	NaN	NaN	765	175.917	589.083	206.083	132.917	0.349837	0.755566	High Sequence Divergence Value (pS>=0.75)	NaN
	JmERF-64	rna-XM_035683818.1	0.0116362	0.0222136	0.523833	789	182.75	606.25	7	4	0.0115464	0.0218878		0.740452
	JmERF-64	rna-XM_018996527.2	0.473557	NaN	NaN	729	177.667	551.333	193.583	134.417	0.351119	0.756567	High Sequence Divergence Value (pS>=0.75)	NaN
	JmERF-65	rna-XM_018951503.2	0.473073	2.92679	0.161636	849	200.833	648.167	227.417	147.583	0.350861	0.734855		97.5597
	JmERF-65	rna-XM_018972327.2	0.0111918	0.0194957	0.574065	999	233.833	765.167	8.5	4.5	0.0111087	0.0192445		0.649856
	JmERF-65	rna-XM_018973511.2	0.408082	3.29839	0.123722	843	196.417	646.583	203.5	145.5	0.314731	0.740772		109.946
	JmERF-65	rna-XM_035683818.1	0.161996	0.661563	0.244869	786	182	604	88	80	0.145695	0.43956		22.0521
	JmERF-65	rna-XM_018991811.2	0.455147	NaN	NaN	771	185.333	585.667	199.833	144.167	0.341207	0.777878	High Sequence Divergence Value (pS>=0.75)	NaN
	JmERF-66	rna-XM_018951503.2	0.37318	NaN	NaN	903	213.083	689.917	202.833	164.167	0.293997	0.770434	High Sequence Divergence Value (pS>=0.75)	NaN
	JmERF-66	rna-XM_018972327.2	0.464742	NaN	NaN	846	202	644	223.083	160.917	0.346403	0.796617	High Sequence Divergence Value (pS>=0.75)	NaN
	JmERF-66	rna-XM_018973511.2	0.415733	2.61758	0.158823	897	207.667	689.333	220	151	0.319149	0.727127		87.2527
	JmERF-66	rna-XM_035683818.1	0.510947	2.84057	0.179875	720	171.667	548.333	203.167	125.833	0.370517	0.73301		94.6858
	JmERF-66	rna-XM_018991811.2	0.139163	0.426557	0.326246	1020	239.25	780.75	99.1667	77.8333	0.127015	0.325322		14.2186
	JmERF-66	rna-XM_018996527.2	0.00728382	0.0238826	0.304984	1083	255.25	827.75	6	6	0.00724857	0.0235064		0.796087
	JmERF-67	rna-XM_018951503.2	0.14259	0.645799	0.220797	951	219.417	731.583	95	95	0.129855	0.432966		21.5266
	JmERF-67	rna-XM_018972327.2	0.4613	4.17848	0.110399	861	197.083	663.917	228.75	147.25	0.344546	0.747146		139.283
	JmERF-67	rna-XM_018973511.2	0.00539571	0.0331284	0.162872	960	216	744	4	7	0.00537634	0.0324074		1.10428
	JmERF-67	rna-XM_035683818.1	0.485709	3.02793	0.16041	741	171.583	569.417	203.583	126.417	0.35753	0.736765		100.931
	JmERF-67	rna-XM_018991811.2	0.405858	NaN	NaN	897	208.667	688.333	215.75	157.25	0.313438	0.753594	High Sequence Divergence Value (pS>=0.75)	NaN
	JmERF-67	rna-XM_018996527.2	0.422342	2.7536	0.153379	906	211.833	694.167	224.167	154.833	0.322929	0.730921		91.7865
	JmERF-68	rna-XM_018951503.2	0.00677206	0.0265123	0.25543	972	230.333	741.667	5	6	0.00674157	0.0260492		0.883744
	JmERF-68	rna-XM_018972327.2	0.481718	NaN	NaN	849	200.5	648.5	230.5	150.5	0.355436	0.750623	High Sequence Divergence Value (pS>=0.75)	NaN
	JmERF-68	rna-XM_018973511.2	0.140369	0.688902	0.203758	969	223	746	95.5	100.5	0.128016	0.450673		22.9634
	JmERF-68	rna-XM_035683818.1	0.504631	2.20595	0.228759	738	174.667	563.333	206.917	124.083	0.367308	0.710401		73.5316
	JmERF-68	rna-XM_018991811.2	0.416945	4.79394	0.0869734	924	215.583	708.417	226.583	161.417	0.319845	0.748744		159.798
	JmERF-68	rna-XM_018996527.2	0.418151	3.808	0.109808	915	218.25	696.75	223.333	162.667	0.320536	0.745323		126.933
	JmERF-69	rna-XM_035685802.1	0.0109708	0.0384494	0.28533	711	160.083	550.917	6	6	0.0108909	0.0374805		1.28165
	JmERF-70	rna-XM_019002532.1	0.00625376	0.0591593	0.105711	729	167	562	3.5	9.5	0.00622776	0.0568862		1.97198
	JmERF-70	rna-XM_035685802.1	0.13322	0.378872	0.351624	681	153.25	527.75	64.4167	45.5833	0.122059	0.297444		12.6291
	JmERF-71	rna-XM_035687861.1	0.0160023	0.0669816	0.238906	1047	257.5	789.5	12.5	16.5	0.0158328	0.0640777		2.23272
	JmERF-72	rna-XM_018951909.2	0.0849516	0.526648	0.161306	822	191.167	630.833	50.6667	72.3333	0.080317	0.378378		17.5549
	JmERF-72	rna-XM_018974749.1	0.0087731	0.050165	0.174885	894	206.083	687.917	6	10	0.00872199	0.0485241		1.67217
	JmERF-73	rna-XM_018951909.2	0.00626472	0.0312817	0.200268	837	195.833	641.167	4	6	0.00623863	0.0306383		1.04272
	JmERF-73	rna-XM_018974749.1	0.0936045	0.5757	0.162593	825	192.417	632.583	55.6667	77.3333	0.0879989	0.401906		19.19
	JmERF-74	rna-XM_018985441.2	0.331646	2.42023	0.13703	1119	247.833	871.167	233.5	178.5	0.268031	0.720242		80.6745
	JmERF-74	rna-XM_018958432.1	0.370002	1.4381	0.257286	1164	256.083	907.917	265.167	163.833	0.292061	0.639766		47.9366
	JmERF-74	rna-XM_018981267.2	0.010665	0.0348001	0.306464	1209	264.667	944.333	10	9	0.0105895	0.034005		1.16
	JmERF-75	rna-XM_018985441.2	0.102395	0.378293	0.270678	1194	266.75	927.25	88.75	79.25	0.0957131	0.297095		12.6098
	JmERF-75	rna-XM_018958432.1	0.0115508	0.0409023	0.2824	1236	276.333	959.667	11	11	0.0114623	0.039807		1.36341
	JmERF-75	rna-XM_018981267.2	0.364932	1.77702	0.205362	1161	257.167	903.833	261.167	174.833	0.288954	0.679844		59.234
	JmERF-76	rna-XM_018985441.2	0.00429493	0.0226432	0.189678	1203	269	934	4	6	0.00428266	0.0223048		0.754774
	JmERF-76	rna-XM_018958432.1	0.108084	0.411523	0.262643	1194	267.583	926.417	93.25	84.75	0.100657	0.316724		13.7174
	JmERF-76	rna-XM_018981267.2	0.308894	2.421	0.127589	1101	244.583	856.417	216.833	176.167	0.253187	0.720273		80.7001
	JmERF-77	rna-XM_035690107.1	0.133505	0.350718	0.380661	780	174.917	605.083	74	49	0.122297	0.280133		11.6906
	JmERF-77	rna-XM_018978980.2	0.0126752	0.0451689	0.280619	819	182.5	636.5	8	8	0.0125687	0.0438356		1.50563
	JmERF-78	rna-XM_018951710.2	0.0238684	0.0282253	0.845636	819	180.5	638.5	15	5	0.0234926	0.0277008		0.940845
	JmERF-79	rna-XM_018951710.2	0.0224376	0.0226006	0.992787	813	179.667	633.333	14	4	0.0221053	0.0222635		0.753353
	JmERF-80	rna-XM_018971197.2	0.0123757	0.0355096	0.348516	633	144.167	488.833	6	5	0.0122741	0.0346821		1.18365
	JmERF-80	rna-XM_018991679.2	0.0894418	0.532822	0.167864	624	142.667	481.333	40.5833	54.4167	0.0843144	0.381425		17.7607
	JmERF-80	rna-XM_018966663.2	0.206312	NaN	NaN	573	129	444	80.0833	97.9167	0.180368	0.759044	High Sequence Divergence Value (pS>=0.75)	NaN
	JmERF-80	rna-XM_018996216.2	0.242414	1.5364	0.157781	552	124.75	427.25	88.5	81.5	0.207139	0.653307		51.2132
	JmERF-81	rna-XM_018971197.2	0.20344	NaN	NaN	573	129.167	443.833	79.0833	97.9167	0.178183	0.758065	High Sequence Divergence Value (pS>=0.75)	NaN
	JmERF-81	rna-XM_018991679.2	0.251869	2.10088	0.119888	597	133.083	463.917	99.25	93.75	0.213939	0.704446		70.0293
	JmERF-81	rna-XM_018966663.2	0.0191636	0.0223342	0.858039	612	136.333	475.667	9	3	0.0189208	0.0220049		0.744472
	JmERF-81	rna-XM_018996216.2	0.240705	2.6933	0.0893718	540	121.917	418.083	86.0833	88.9167	0.2059	0.729323		89.7767
	JmERF-82	rna-XM_019001652.1	0.0913545	0.271547	0.336422	504	117.417	386.583	33.25	26.75	0.0860099	0.227821		9.05158
	JmERF-82	rna-XM_018994887.2	0.200309	3.14067	0.0637793	501	118.917	382.083	67.1667	87.8333	0.175791	0.738612		104.689
	JmERF-82	rna-XM_018966744.2	0.215852	2.44339	0.088341	501	116.25	384.75	72.1667	83.8333	0.187568	0.721147		81.4464
	JmERF-82	rna-XM_018955494.2	0.0129593	0.0171681	0.754845	507	117.833	389.167	5	2	0.012848	0.0169731		0.572271
	JmERF-83	rna-XM_019001652.1	0.0225894	0.0595157	0.379553	558	131.083	426.917	9.5	7.5	0.0222526	0.0572155		1.98386
	JmERF-83	rna-XM_018994887.2	0.248843	1.6778	0.148315	540	128	412	87.25	85.75	0.211772	0.669922		55.9268
	JmERF-83	rna-XM_018966744.2	0.24264	2.64246	0.0918236	537	126.167	410.833	85.1667	91.8333	0.207302	0.727873		88.0821
	JmERF-83	rna-XM_018955494.2	0.0883575	0.297456	0.297044	504	117.083	386.917	32.25	28.75	0.0833513	0.245552		9.91519
	JmERF-86	rna-XM_019001652.1	0.217245	1.82972	0.118731	516	122.333	393.667	74.25	83.75	0.188611	0.684605		60.9906
	JmERF-86	rna-XM_018994887.2	0.148517	1.06764	0.139108	573	137.583	435.417	58.6667	78.3333	0.134737	0.569352		35.5881
	JmERF-86	rna-XM_018966744.2	0.0539478	0.435169	0.12397	564	131.75	432.25	22.5	43.5	0.0520532	0.330171		14.5056
	JmERF-86	rna-XM_018955494.2	0.178726	1.80516	0.0990086	498	118.083	379.917	60.4167	80.5833	0.159026	0.682428		60.1719
	JmERF-87	rna-XM_019001652.1	0.175143	1.95727	0.089483	504	119.333	384.667	60.0833	82.9167	0.156196	0.694832		65.2424
	JmERF-87	rna-XM_018994887.2	0.129031	1.04551	0.123414	561	133.583	427.417	50.6667	75.3333	0.118542	0.563943		34.8505
	JmERF-87	rna-XM_018966744.2	0	0.0468293	0	564	132.167	431.833	0	6	0	0.0453972		1.56098
	JmERF-87	rna-XM_018955494.2	0.207386	2.2477	0.0922661	498	116.25	381.75	69.1667	82.8333	0.181183	0.712545		74.9232
	JmERF-88	rna-XM_018974467.2	0.0175493	0.0275513	0.636969	819	184.833	634.167	11	5	0.0173456	0.0270514		0.918377
	JmERF-89	rna-XM_018969798.2	0.185564	0.593825	0.312489	981	218.583	762.417	125.333	89.6667	0.16439	0.410217		19.7942
	JmERF-89	rna-XM_019004229.2	0.00649214	0.0228154	0.28455	996	222.5	773.5	5	5	0.00646412	0.0224719		0.760515
	JmERF-90	rna-XM_018969798.2	0.0141711	0.074916	0.18916	1008	224.417	783.583	11	16	0.0140381	0.071296		2.4972
	JmERF-90	rna-XM_019004229.2	0.201349	0.550097	0.366025	981	219.333	761.667	134.5	85.5	0.176586	0.389818		18.3366
	JmRAV-01	rna-XM_035691270.1	0.00854102	0.031667	0.269714	1050	225.75	824.25	7	7	0.00849257	0.0310078		1.05557
	JmRAV-02	rna-XM_018969686.1	0.0197415	0.0641216	0.307876	996	204.75	791.25	15.4167	12.5833	0.0194839	0.0614571		2.13739
	JmRAV-02	rna-XM_018978964.1	0.148642	0.672795	0.220932	981	206	775	104.5	91.5	0.134839	0.444175		22.4265
	JmRAV-03	rna-XM_018969686.1	0.157259	0.584789	0.268915	1077	224.083	852.917	121	91	0.141866	0.406099		19.493
	JmRAV-03	rna-XM_018978964.1	0.019653	0.0575158	0.341698	1146	243.833	902.167	17.5	13.5	0.0193977	0.0553657		1.91719
	JmRAV-04	rna-XM_018968152.2	0.299217	NaN	NaN	918	209.75	708.25	174.75	160.25	0.246735	0.764005	High Sequence Divergence Value (pS>=0.75)	NaN
	JmRAV-04	rna-XM_018959884.2	0.00415753	0.034194	0.121587	933	209.417	723.583	3	7	0.00414603	0.0334262		1.1398
	JmRAV-05	rna-XM_018968152.2	0.0500539	0.445894	0.112255	1110	258.083	851.917	41.25	86.75	0.0484202	0.336132		14.8631
	JmRAV-05	rna-XM_019004236.2	0.00345556	0.0228299	0.151361	1137	266.833	870.167	3	6	0.00344762	0.0224859		0.760997
	JmRAV-06	rna-XM_018968152.2	0.00471098	0.0783949	0.0600929	1107	255.25	851.75	4	19	0.00469621	0.0744368		2.61316
	JmRAV-06	rna-XM_018959884.2	0.311365	NaN	NaN	912	207.583	704.417	179.5	158.5	0.254821	0.763549	High Sequence Divergence Value (pS>=0.75)	NaN
	JmRAV-06	rna-XM_019004236.2	0.0426612	0.387346	0.110137	1107	257	850	35.25	77.75	0.0414706	0.302529		12.9115
	JmSoloist-01	rna-XM_018959065.2	0.062864	0.25366	0.247828	684	153.333	530.667	32	33	0.0603015	0.215217		8.45532
	JmSoloist-01	rna-XM_018974796.2	0.0056711	0.0402781	0.140799	684	153	531	3	6	0.00564972	0.0392157		1.3426
	JmSoloist-03	rna-XM_018959065.2	0.0616707	0.0582056	1.05953	684	154.75	529.25	31.3333	8.66667	0.0592033	0.0560043		1.94019
	JmSoloist-03	rna-XM_018974796.2	0.115816	0.309583	0.374104	684	154.417	529.583	56.8333	39.1667	0.107317	0.253643		10.3194
	Mean		0.122908	0.426983	0.243472	738	175.583	563.333	69	67.8333	0.113366	0.356001		14.2328

## Sheet: Table S5
Supplementary Table S5. The Ka/Ks ratios and estimated divergence time for orthologous AP2/ERF genes between J.mandshurica and Carya illinoinensis
	Gene Name	Gene ID	Ka	Ks	Ka_Ks	EffectiveLen	AverageS-sites	AverageN-sites	cN	cS	pN	pS	Note	Mya
	JmAP2-01	rna-XM_043087690.1	0.0580131	0.130618	0.444143	822	189.083	632.917	35.3333	22.6667	0.0558262	0.119877		4.35394
	JmAP2-02	rna-XM_043133641.1	0.101751	0.525423	0.193656	1191	281.917	909.083	86.5	106.5	0.0951508	0.377771		17.5141
	JmAP2-02	rna-XM_043136985.1	0.0338476	0.0711131	0.475969	1209	287.417	921.583	30.5	19.5	0.0330952	0.0678458		2.37044
	JmAP2-03	rna-XM_043132186.1	0.0610338	0.132676	0.460021	1050	245.333	804.667	47.1667	29.8333	0.0586164	0.121603		4.42254
	JmAP2-03	rna-XM_043137231.1	0.149927	0.624642	0.240021	1122	262.25	859.75	116.833	111.167	0.135892	0.423896		20.8214
	JmAP2-05	rna-XM_043097061.1	0.333858	0.79904	0.417824	390	98.6667	291.333	78.5	48.5	0.269451	0.491554		26.6347
	JmAP2-05	rna-XM_043112615.1	0.143808	0.244552	0.588046	1275	297.5	977.5	127.917	62.0833	0.130861	0.208683		8.15173
	JmAP2-05	rna-XM_043083880.1	0.392291	1.98417	0.19771	1230	286.917	943.083	288.083	199.917	0.30547	0.696776		66.1391
	JmAP2-05	rna-XM_043101147.1	0.372434	1.99753	0.186448	1206	284.5	921.5	270.5	198.5	0.293543	0.697715		66.5842
	JmAP2-05	rna-XM_043103840.1	0.33887	2.52638	0.134133	1179	275.833	903.167	246.25	199.75	0.272652	0.724169		84.2126
	JmAP2-06	rna-XM_043097079.1	0.308083	1.336	0.230601	1230	286.333	943.667	238.417	178.583	0.252649	0.62369		44.5334
	JmAP2-06	rna-XM_043112615.1	0.331125	1.71949	0.192572	1206	278.333	927.667	248.333	187.667	0.267697	0.674251		57.3164
	JmAP2-06	rna-XM_043083880.1	0.321828	1.2622	0.254974	1407	326.167	1080.83	282.833	199.167	0.261681	0.610629		42.0733
	JmAP2-06	rna-XM_043101147.1	0.0989189	0.259348	0.381414	1473	343.583	1129.42	104.667	75.3333	0.0926732	0.219258		8.64492
	JmAP2-06	rna-XM_043103840.1	0.0214956	0.0675821	0.318066	1473	340.417	1132.58	24	22	0.0211905	0.0646267		2.25274
	JmAP2-07	rna-XM_043117671.1	0.0919	0.287026	0.32018	1500	343.833	1156.17	100	82	0.0864927	0.238488		9.56754
	JmAP2-07	rna-XM_043105806.1	0.0286472	0.0681782	0.420182	1527	352.917	1174.08	33	23	0.028107	0.0651712		2.27261
	JmAP2-08	rna-XM_043117671.1	0.0185741	0.0660442	0.281238	1512	340.083	1171.92	21.5	21.5	0.018346	0.0632198		2.20147
	JmAP2-08	rna-XM_043105806.1	0.0995641	0.307557	0.323726	1515	344.167	1170.83	109.167	86.8333	0.0932384	0.2523		10.2519
	JmAP2-09	rna-XM_043107442.1	0.0460734	0.0978485	0.470865	801	174.417	626.583	28	16	0.0446868	0.0917344		3.26162
	JmAP2-10	rna-XM_043091009.1	0.0364495	0.107974	0.337576	1257	296.667	960.333	34.1667	29.8333	0.0355779	0.100562		3.59914
	JmAP2-11	rna-XM_043127385.1	0.332568	2.39005	0.139147	744	173.5	570.5	153.25	124.75	0.268624	0.71902		79.6684
	JmAP2-12	rna-XM_043127385.1	0.139854	0.183786	0.760958	714	166.667	547.333	69.8333	27.1667	0.127588	0.163		6.12621
	JmAP2-13	rna-XM_043127385.1	0.219617	0.387391	0.566913	678	159.75	518.25	98.6667	48.3333	0.190384	0.302556		12.913
	JmAP2-14	rna-XM_043099646.1	0.121446	0.521029	0.233089	1155	267.583	887.417	99.5	100.5	0.112123	0.375584		17.3676
	JmAP2-14	rna-XM_043101701.1	0.0264636	0.0562061	0.470832	1200	277	923	24	15	0.0260022	0.0541516		1.87354
	JmAP2-15	rna-XM_043095388.1	0.0924192	0.590923	0.156398	1017	237.833	779.167	67.75	97.25	0.0869519	0.4089		19.6974
	JmAP2-15	rna-XM_043112381.1	0.0505496	0.104265	0.484818	1029	241.417	787.583	38.5	23.5	0.0488837	0.0973421		3.4755
	JmAP2-16	rna-XM_043107442.1	0.131239	0.490048	0.267809	1071	242.5	828.5	99.75	87.25	0.120398	0.359794		16.3349
	JmAP2-17	rna-XM_043095388.1	0.0110431	0.102724	0.107503	1071	250	821	9	24	0.0109622	0.096		3.42415
	JmAP2-17	rna-XM_043112381.1	0.106594	0.618789	0.172263	1032	243.667	788.333	78.3333	102.667	0.0993658	0.421341		20.6263
	JmAP2-18	rna-XM_043133641.1	0.0108934	0.0914652	0.119099	1215	290.333	924.667	10	25	0.0108147	0.0861079		3.04884
	JmAP2-18	rna-XM_043136985.1	0.0934519	0.508585	0.183749	1206	287.917	918.083	80.6667	106.333	0.0878642	0.36932		16.9528
	JmAP2-19	rna-XM_043132186.1	0.0890805	0.453123	0.196592	1518	361.167	1156.83	97.1667	122.833	0.0839937	0.340102		15.1041
	JmAP2-19	rna-XM_043137231.1	0.015594	0.0904886	0.172331	1530	363.667	1166.33	18	31	0.015433	0.0852429		3.01629
	JmAP2-20	rna-XM_043133767.1	0.265891	1.29753	0.204921	1533	340.333	1192.67	267	210	0.223868	0.617042		43.251
	JmAP2-20	rna-XM_043083269.1	0.285379	1.25646	0.227129	1527	340	1187	281.75	207.25	0.237363	0.609559		41.8821
	JmAP2-21	rna-XM_043116259.1	0.239895	0.450247	0.532807	513	117.667	395.333	81.1667	39.8333	0.205312	0.338527		15.0082
	JmAP2-21	rna-XM_043133767.1	0.246315	1.43099	0.172129	1857	415.417	1441.58	302.667	265.333	0.209954	0.638716		47.6997
	JmAP2-21	rna-XM_043083269.1	0.267988	1.39746	0.191768	1848	415.333	1432.67	322.833	263.167	0.225337	0.633628		46.5819
	JmAP2-22	rna-XM_043133767.1	0.0897584	0.407996	0.219998	1914	439.333	1474.67	124.75	138.25	0.0845954	0.314681		13.5999
	JmAP2-22	rna-XM_043083269.1	0.0213391	0.0865304	0.246608	1914	440.5	1473.5	31	36	0.0210383	0.0817253		2.88435
	JmAP2-23	rna-XM_043091807.1	0.0055622	0.0734013	0.075778	1635	371.833	1263.17	7	26	0.00554163	0.0699238		2.44671
	JmAP2-24	rna-XM_043087690.1	0.64608	1.68895	0.382533	654	150.25	503.75	218.167	100.833	0.433085	0.671104		56.2985
	JmAP2-24	rna-XM_043103902.1	0.0086969	0.0830605	0.104706	1641	368.833	1272.17	11	29	0.00864667	0.0786263		2.76868
	JmAP2-25	rna-XM_043116259.1	0.394842	1.66077	0.237747	513	117.75	395.25	121.333	78.6667	0.306979	0.668082		55.3589
	JmAP2-25	rna-XM_043133767.1	0.00364843	0.0831909	0.0438561	1962	450.833	1511.17	5.5	35.5	0.00363957	0.0787431		2.77303
	JmAP2-25	rna-XM_043083269.1	0.0833411	0.437186	0.190631	1956	450.5	1505.5	118.75	149.25	0.0788774	0.331299		14.5729
	JmAP2-26	rna-XM_043131153.1	0.0912883	0.462791	0.197256	2079	471.5	1607.5	138.167	162.833	0.0859513	0.345352		15.4264
	JmAP2-26	rna-XM_043135552.1	0.00747903	0.0503288	0.148603	2085	472.5	1612.5	12	23	0.00744186	0.0486772		1.67763
	JmAP2-27	rna-XM_043131153.1	0.0260108	0.0813554	0.319718	2253	512.333	1740.67	44.5	39.5	0.0255649	0.0770982		2.71185
	JmAP2-27	rna-XM_043135552.1	0.0827539	0.428694	0.193037	2124	481.833	1642.17	128.667	157.333	0.0783518	0.326531		14.2898
	JmDREB-01	rna-XM_043087457.1	0.413089	NaN	NaN	642	150.333	491.667	156.167	116.833	0.317627	0.777162	High Sequence Divergence Value (pS>=0.75)	NaN
	JmDREB-01	rna-XM_043101427.1	0.060969	0.161142	0.378356	789	182.75	606.25	35.5	26.5	0.0585567	0.145007		5.3714
	JmDREB-03	rna-XM_043087457.1	0.0330291	0.0997911	0.330982	645	149.833	495.167	16	14	0.0323124	0.0934372		3.32637
	JmDREB-03	rna-XM_043101427.1	0.415977	NaN	NaN	645	152.5	492.5	157.25	118.75	0.319289	0.778689	High Sequence Divergence Value (pS>=0.75)	NaN
	JmDREB-04	rna-XM_043114830.1	0.286081	NaN	NaN	615	143.75	471.25	112.083	107.917	0.237843	0.750725	High Sequence Divergence Value (pS>=0.75)	NaN
	JmDREB-04	rna-XM_043120786.1	0.343559	2.69503	0.127479	633	144.417	488.583	134.667	105.333	0.275627	0.729371		89.8344
	JmDREB-04	rna-XM_043093971.1	0.478362	NaN	NaN	525	126.083	398.917	141.083	95.9167	0.353666	0.76074	High Sequence Divergence Value (pS>=0.75)	NaN
	JmDREB-04	rna-XM_043096401.1	0.0413959	0.0762076	0.543199	756	172.5	583.5	23.5	12.5	0.0402742	0.0724638		2.54025
	JmDREB-05	rna-XM_043091960.1	0.0377099	0.171631	0.219715	747	176	571	21	27	0.0367776	0.153409		5.72104
	JmDREB-05	rna-XM_043096401.1	0.203248	0.658723	0.308549	744	171.083	572.917	102	75	0.178036	0.438383		21.9574
	JmDREB-08	rna-XM_043085679.1	0.100384	0.348716	0.287869	825	181.083	643.917	60.5	50.5	0.0939563	0.278877		11.6239
	JmDREB-08	rna-XM_043090256.1	0.0156012	0.0625362	0.249474	831	183.333	647.667	10	11	0.01544	0.06		2.08454
	JmDREB-09	rna-XM_043085679.1	0.0228589	0.0734705	0.311131	852	185.75	666.25	15	13	0.0225141	0.0699865		2.44902
	JmDREB-09	rna-XM_043090256.1	0.103206	0.371725	0.27764	825	180.25	644.75	62.1667	52.8333	0.0964198	0.293111		12.3908
	JmDREB-10	rna-XM_043133543.1	0.112358	0.616933	0.182123	699	158.333	540.667	56.4167	66.5833	0.104346	0.420526		20.5644
	JmDREB-10	rna-XM_043136111.1	0.0451649	0.0423975	1.06527	717	163.75	553.25	24.25	6.75	0.0438319	0.0412214		1.41325
	JmDREB-11	rna-XM_043133543.1	0.0527965	0.121021	0.436259	696	156.583	539.417	27.5	17.5	0.050981	0.111762		4.03403
	JmDREB-11	rna-XM_043136111.1	0.131251	0.671053	0.195589	666	151.083	514.917	62	67	0.120408	0.443464		22.3684
	JmDREB-12	rna-XM_043084971.1	0.0392592	0.0704807	0.55702	873	193.25	679.75	26	13	0.0382494	0.0672704		2.34936
	JmDREB-13	rna-XM_043116895.1	0.122381	0.459796	0.266164	603	146.917	456.083	51.5	50.5	0.112918	0.343732		15.3265
	JmDREB-13	rna-XM_043121476.1	0.0322511	0.098203	0.328412	606	146.667	459.333	14.5	13.5	0.0315675	0.0920455		3.27343
	JmDREB-14	rna-XM_043116895.1	0.0302788	0.0895517	0.338116	603	148.083	454.917	13.5	12.5	0.0296758	0.0844119		2.98506
	JmDREB-14	rna-XM_043121476.1	0.100736	0.453893	0.221938	603	146.833	456.167	43	50	0.0942638	0.340522		15.1298
	JmDREB-16	rna-XM_043100486.1	0.00421942	0.0477039	0.0884501	951	238	713	3	11	0.00420757	0.0462185		1.59013
	JmDREB-18	rna-XM_043118266.1	0.274651	1.33196	0.2062	525	120.25	404.75	93.0833	74.9167	0.229977	0.623008		44.3987
	JmDREB-18	rna-XM_043119630.1	0.300619	2.24243	0.13406	504	118.75	385.25	95.4167	84.5833	0.247675	0.712281		74.7475
	JmDREB-19	rna-XM_043118266.1	0.102631	0.673095	0.152476	534	125.667	408.333	39.1667	55.8333	0.0959184	0.444297		22.4365
	JmDREB-19	rna-XM_043119630.1	0.0915193	0.150429	0.608388	519	125.333	393.667	33.9167	17.0833	0.0861558	0.136303		5.0143
	JmDREB-21	rna-XM_043091546.1	0.152044	0.445986	0.340916	735	175.5	559.5	77	59	0.137623	0.336182		14.8662
	JmDREB-21	rna-XM_043096145.1	0.0552566	0.0707098	0.781456	741	177.833	563.167	30	12	0.0532702	0.0674789		2.35699
	JmDREB-21	rna-XM_043099166.1	0.361946	1.99645	0.181295	705	169.5	535.5	153.75	118.25	0.287115	0.69764		66.5483
	JmDREB-21	rna-XM_043103653.1	0.432824	3.15187	0.137323	741	176.417	564.583	185.667	130.333	0.328856	0.738781		105.062
	JmDREB-22	rna-XM_043091546.1	0.36042	2.95327	0.122041	717	171	546	156.25	125.75	0.286172	0.73538		98.4423
	JmDREB-22	rna-XM_043096145.1	0.432098	2.83659	0.15233	726	174.417	551.583	181.167	127.833	0.328448	0.732919		94.553
	JmDREB-22	rna-XM_043099166.1	0.152962	0.448807	0.340819	750	176.667	573.333	79.3333	59.6667	0.138372	0.337736		14.9602
	JmDREB-22	rna-XM_043103653.1	0.0330505	0.098338	0.336091	798	187.167	610.833	19.75	17.25	0.0323329	0.0921638		3.27793
	JmDREB-23	rna-XM_043094121.1	0.3595	2.66116	0.135091	714	178.583	535.417	152.917	130.083	0.285603	0.728418		88.7055
	JmDREB-23	rna-XM_043112073.1	0.337012	2.20515	0.15283	687	169.75	517.25	140.417	120.583	0.271468	0.710358		73.5048
	JmDREB-23	rna-XM_043117037.1	0.0212906	0.125529	0.169607	762	190.333	571.667	12	22	0.0209913	0.115587		4.18431
	JmDREB-23	rna-XM_043119541.1	0.067103	0.398283	0.168481	714	180.417	533.583	34.25	55.75	0.0641887	0.309007		13.2761
	JmDREB-23	rna-XM_043135174.1	0.294161	2.09482	0.140423	681	165.583	515.417	125.417	116.583	0.243331	0.704076		69.8274
	JmDREB-24	rna-XM_043094121.1	0.36784	1.71001	0.21511	657	159.417	497.583	144.667	107.333	0.290739	0.673288		57.0004
	JmDREB-24	rna-XM_043112073.1	0.374943	2.19469	0.170841	621	151.333	469.667	138.583	107.417	0.295067	0.709802		73.1563
	JmDREB-24	rna-XM_043117037.1	0.310901	1.52784	0.203491	642	157.417	484.583	123.333	102.667	0.254514	0.652197		50.9279
	JmDREB-24	rna-XM_043130890.1	0.0981204	0.452685	0.216752	663	157.417	505.583	46.5	53.5	0.091973	0.339862		15.0895
	JmDREB-24	rna-XM_043135174.1	0.0609266	0.200233	0.304278	672	159.333	512.667	30	28	0.0585176	0.175732		6.67443
	JmDREB-26	rna-XM_043094121.1	0.371412	2.67595	0.138797	660	164.417	495.583	145.167	119.833	0.292921	0.728839		89.1982
	JmDREB-26	rna-XM_043112073.1	0.32963	2.58923	0.127308	654	162.25	491.75	131.167	117.833	0.266734	0.726246		86.3075
	JmDREB-26	rna-XM_043117037.1	0.0950706	0.442677	0.214763	660	163.5	496.5	44.3333	54.6667	0.0892917	0.334353		14.7559
	JmDREB-26	rna-XM_043119541.1	0.0454917	0.171557	0.26517	672	167.917	504.083	22.25	25.75	0.0441395	0.15335		5.71856
	JmDREB-27	rna-XM_043094121.1	0.119237	0.512107	0.232835	690	168.417	521.583	57.5	62.5	0.110241	0.371103		17.0702
	JmDREB-27	rna-XM_043112073.1	0.0204061	0.154389	0.132173	690	168.417	521.583	10.5	23.5	0.020131	0.139535		5.1463
	JmDREB-27	rna-XM_043117037.1	0.347279	2.07571	0.167306	687	167.167	519.833	144.5	117.5	0.277974	0.702891		69.1904
	JmDREB-27	rna-XM_043130890.1	0.350423	1.6827	0.208251	678	161.833	516.167	144.5	108.5	0.279948	0.670443		56.0899
	JmDREB-27	rna-XM_043135174.1	0.364307	1.79868	0.202541	678	161.083	516.917	149.167	109.833	0.28857	0.681842		59.956
	JmDREB-28	rna-XM_043094121.1	0.0187891	0.0706057	0.266114	717	178.083	538.917	10	12	0.0185557	0.0673842		2.35352
	JmDREB-28	rna-XM_043112073.1	0.120654	0.536631	0.224836	690	169.583	520.417	58	65	0.111449	0.383292		17.8877
	JmDREB-28	rna-XM_043117037.1	0.350179	NaN	NaN	714	177	537	150.25	133.75	0.279795	0.75565	High Sequence Divergence Value (pS>=0.75)	NaN
	JmDREB-28	rna-XM_043119541.1	0.332319	2.72567	0.121922	696	173.583	522.417	140.25	126.75	0.268464	0.730197		90.8558
	JmDREB-28	rna-XM_043130890.1	0.337849	2.82825	0.119455	687	165.25	521.75	141.917	121.083	0.272001	0.732728		94.2749
	JmDREB-28	rna-XM_043135174.1	0.35315	1.76221	0.200402	687	165.083	521.917	147	112	0.281654	0.678445		58.7403
	JmDREB-29	rna-XM_043113233.1	0.160372	0.733928	0.218511	528	122.833	405.167	58.5	57.5	0.144385	0.468114		24.4643
	JmDREB-29	rna-XM_043113327.1	0.0271077	0.101135	0.268035	540	126.833	413.167	11	12	0.0266236	0.0946124		3.37116
	JmDREB-30	rna-XM_043113233.1	0.0446453	0.110705	0.40328	558	131.167	426.833	18.5	13.5	0.0433424	0.102922		3.69018
	JmDREB-30	rna-XM_043113327.1	0.123061	0.734839	0.167467	528	124.167	403.833	45.8333	58.1667	0.113496	0.468456		24.4946
	JmDREB-31	rna-XM_043087270.1	0.0813846	0.297493	0.273568	633	155.417	477.583	36.8333	38.1667	0.0771244	0.245576		9.91642
	JmDREB-31	rna-XM_043090969.1	0.0113424	0.0846962	0.133918	594	149.833	444.167	5	12	0.011257	0.080089		2.82321
	JmDREB-32	rna-XM_043087270.1	0.015612	0.0574929	0.271547	639	153.583	485.417	7.5	8.5	0.0154506	0.0553445		1.91643
	JmDREB-32	rna-XM_043090969.1	0.0729988	0.226512	0.322273	594	148.333	445.667	31	29	0.0695587	0.195506		7.55041
	JmDREB-33	rna-XM_043119538.1	0.437298	1.93571	0.225911	654	161.083	492.917	163.333	111.667	0.331361	0.693223		64.5235
	JmDREB-33	rna-XM_043097711.1	0.0360373	0.0648734	0.555501	717	177	540	19	11	0.0351852	0.0621469		2.16245
	JmDREB-34	rna-XM_043114830.1	0.401357	NaN	NaN	489	119	370	115	101	0.310811	0.848739	High Sequence Divergence Value (pS>=0.75)	NaN
	JmDREB-34	rna-XM_043119538.1	0.336536	1.76659	0.190501	501	123	378	102.5	83.5	0.271164	0.678862		58.8862
	JmDREB-34	rna-XM_043093971.1	0.0075615	0.0797033	0.0948706	531	132.25	398.75	3	10	0.00752351	0.0756144		2.65678
	JmDREB-34	rna-XM_043097711.1	0.115146	0.633352	0.181805	525	130.75	394.25	42.0833	55.9167	0.106743	0.427661		21.1117
	JmDREB-35	rna-XM_043114830.1	0.536248	3.93889	0.136142	540	132.583	407.417	156.083	98.9167	0.383105	0.746072		131.296
	JmDREB-35	rna-XM_043119538.1	0.0343457	0.114492	0.299983	681	167.167	513.833	17.25	17.75	0.0335712	0.106181		3.81641
	JmDREB-35	rna-XM_043093971.1	0.312001	1.80981	0.172394	507	125.333	381.667	97.4167	85.5833	0.25524	0.682846		60.327
	JmDREB-35	rna-XM_043097711.1	0.41498	1.80506	0.229899	660	164	496	158.083	111.917	0.318716	0.682419		60.1685
	JmDREB-36	rna-XM_043114830.1	0.515768	2.39079	0.215731	531	129.917	401.083	149.583	93.4167	0.372948	0.719051		79.693
	JmDREB-36	rna-XM_043119538.1	0.116953	0.516403	0.226476	687	168.333	518.667	56.1667	62.8333	0.10829	0.373267		17.2134
	JmDREB-36	rna-XM_043093971.1	0.315733	2.33688	0.135109	513	125.917	387.083	99.75	90.25	0.257696	0.716744		77.8959
	JmDREB-36	rna-XM_043097711.1	0.408418	2.68282	0.152235	681	167.917	513.083	161.583	122.417	0.314926	0.729032		89.4272
	JmDREB-37	rna-XM_043125696.1	0.102356	0.378775	0.27023	639	153	486	46.5	45.5	0.095679	0.297386		12.6258
	JmDREB-37	rna-XM_043127065.1	0.0260983	0.0587896	0.443927	666	159.167	506.833	13	9	0.0256495	0.0565445		1.95965
	JmDREB-38	rna-XM_043125696.1	0.0109255	0.111756	0.0977628	666	158.917	507.083	5.5	16.5	0.0108463	0.103828		3.72519
	JmDREB-38	rna-XM_043127065.1	0.0859323	0.357368	0.240459	636	149.5	486.5	39.5	42.5	0.0811922	0.284281		11.9123
	JmDREB-39	rna-XM_043113515.1	0.169808	0.42773	0.396999	612	143.667	468.333	71.1667	46.8333	0.151957	0.325986		14.2577
	JmDREB-39	rna-XM_043119539.1	0.0401787	0.0862192	0.466007	633	147.333	485.667	19	12	0.0391215	0.081448		2.87397
	JmDREB-40	rna-XM_043113515.1	0.0352629	0.0761523	0.463058	624	145	479	16.5	10.5	0.0344468	0.0724138		2.53841
	JmDREB-40	rna-XM_043119539.1	0.160367	0.487891	0.328694	609	140.333	468.667	67.6667	50.3333	0.144381	0.35867		16.263
	JmDREB-41	rna-XM_043116410.1	0.0263426	0.12709	0.207275	609	145.417	463.583	12	17	0.0258853	0.116905		4.23634
	JmDREB-42	rna-XM_043113594.1	0.131804	0.521806	0.252592	504	117.917	386.083	46.6667	44.3333	0.120872	0.375972		17.3935
	JmDREB-42	rna-XM_043118462.1	0.0286183	0.0616635	0.464104	510	118.25	391.75	11	7	0.0280791	0.0591966		2.05545
	JmDREB-43	rna-XM_043113594.1	0.0503612	0.0978439	0.514709	510	119.917	390.083	19	11	0.0487075	0.0917304		3.26146
	JmDREB-43	rna-XM_043118462.1	0.14522	0.615539	0.235924	498	115.5	382.5	50.5	48.5	0.132026	0.419913		20.518
	JmDREB-44	rna-XM_043104661.1	0.090286	0.48863	0.184774	435	105.833	329.167	28	38	0.0850633	0.359055		16.2877
	JmDREB-44	rna-XM_043110349.1	0.0493012	0.125575	0.392605	435	106.667	328.333	15.6667	12.3333	0.0477157	0.115625		4.18582
	JmDREB-45	rna-XM_043104661.1	0.0236764	0.100065	0.236611	450	106.75	343.25	8	10	0.0233066	0.0936768		3.3355
	JmDREB-45	rna-XM_043110349.1	0.059406	0.389475	0.152528	438	105.333	332.667	19	32	0.0571142	0.303797		12.9825
	JmDREB-46	rna-XM_043116121.1	0.0611025	0.504538	0.121106	492	117.083	374.917	22	43	0.0586797	0.36726		16.8179
	JmDREB-46	rna-XM_043120480.1	0.0156489	0.156787	0.0998097	498	121.333	376.667	5.83333	17.1667	0.0154867	0.141484		5.22623
	JmDREB-47	rna-XM_043116121.1	0.0157211	0.0434904	0.361484	504	118.333	385.667	6	5	0.0155575	0.0422535		1.44968
	JmDREB-47	rna-XM_043120480.1	0.0695425	0.511996	0.135826	495	118.583	376.417	25	44	0.0664158	0.371047		17.0665
	JmDREB-48	rna-XM_043132646.1	0.180054	0.427965	0.420722	1260	284.917	975.083	156.083	92.9167	0.160072	0.326119		14.2655
	JmDREB-48	rna-XM_043103435.1	0.0455079	0.0847381	0.537042	1281	290.167	990.833	43.75	23.25	0.0441548	0.0801264		2.8246
	JmDREB-49	rna-XM_043132646.1	0.0210787	0.0485719	0.433969	1308	297.667	1010.33	21	14	0.0207852	0.0470325		1.61906
	JmDREB-49	rna-XM_043103435.1	0.177388	0.454231	0.390525	1266	290.083	975.917	154.167	98.8333	0.157971	0.340707		15.141
	JmDREB-50	rna-XM_043093998.1	0.125752	0.360566	0.348762	924	217.167	706.833	81.8333	62.1667	0.115775	0.286262		12.0189
	JmDREB-50	rna-XM_043098043.1	0.032933	0.0512224	0.642941	936	222.167	713.833	23	11	0.0322204	0.0495124		1.70741
	JmDREB-51	rna-XM_043093998.1	0.0301548	0.0476729	0.632536	927	216.5	710.5	21	10	0.0295567	0.0461894		1.5891
	JmDREB-51	rna-XM_043098043.1	0.130384	0.343806	0.379238	927	218.167	708.833	84.8333	60.1667	0.11968	0.275783		11.4602
	JmDREB-52	rna-XM_043115972.1	0.0911886	0.332168	0.274525	1341	300.583	1040.42	89.3333	80.6667	0.085863	0.268367		11.0723
	JmDREB-52	rna-XM_043120525.1	0.0327707	0.0767934	0.426739	1353	308.25	1044.75	33.5	22.5	0.0320651	0.0729927		2.55978
	JmDREB-53	rna-XM_043115972.1	0.0160119	0.0397554	0.402761	1383	309.917	1073.08	17	12	0.0158422	0.0387201		1.32518
	JmDREB-53	rna-XM_043120525.1	0.100944	0.334208	0.302038	1344	302.833	1041.17	98.3333	81.6667	0.0944453	0.269675		11.1403
	JmDREB-54	rna-XM_043115442.1	0.0905161	0.396411	0.228339	1035	241.417	793.583	67.6667	74.3333	0.0852672	0.307905		13.2137
	JmDREB-54	rna-XM_043120822.1	0.0391031	0.0612585	0.638329	1047	246.5	800.5	30.5	14.5	0.0381012	0.0588235		2.04195
	JmDREB-55	rna-XM_043115442.1	0.304302	1.44271	0.210924	1002	234.083	767.917	192.083	149.917	0.250136	0.640441		48.0903
	JmDREB-55	rna-XM_043124678.1	0.129848	0.474652	0.273564	1032	245	787	93.8333	86.1667	0.119229	0.351701		15.8217
	JmDREB-55	rna-XM_043129118.1	0.0266667	0.0896908	0.297318	1050	248.417	801.583	21	21	0.0261981	0.0845354		2.98969
	JmDREB-56	rna-XM_043115442.1	0.29549	1.26657	0.2333	1002	240.417	761.583	186	147	0.244228	0.611438		42.219
	JmDREB-56	rna-XM_043124678.1	0.0431181	0.106191	0.406041	1074	262.583	811.417	34	26	0.041902	0.0990162		3.53971
	JmDREB-56	rna-XM_043129118.1	0.115096	0.469719	0.245031	1032	247.083	784.917	83.75	86.25	0.106699	0.349073		15.6573
	JmDREB-57	rna-XM_043115442.1	0.0189266	0.0729399	0.259483	1149	266.167	882.833	16.5	18.5	0.0186898	0.0695053		2.43133
	JmDREB-57	rna-XM_043120822.1	0.104853	0.387246	0.270766	1035	243	792	77.5	73.5	0.0978535	0.302469		12.9082
	JmDREB-57	rna-XM_043124678.1	0.317001	1.25862	0.251863	1035	245.917	789.083	204	150	0.258528	0.609963		41.9541
	JmERF-01	rna-XM_043115269.1	0.0279559	0.071981	0.388379	900	225.833	674.167	18.5	15.5	0.0274413	0.0686347		2.39937
	JmERF-02	rna-XM_043125561.1	0.192817	0.495852	0.38886	1200	290.333	909.667	154.667	105.333	0.170026	0.362801		16.5284
	JmERF-02	rna-XM_043129499.1	0.0722106	0.0901467	0.801034	1170	276.667	893.333	61.5	23.5	0.0688433	0.0849398		3.00489
	JmERF-03	rna-XM_043125561.1	0.0355523	0.091314	0.389341	1224	302.417	921.583	32	26	0.0347229	0.0859741		3.0438
	JmERF-03	rna-XM_043129499.1	0.220647	0.49093	0.449448	1146	277.583	868.417	166	100	0.191152	0.360252		16.3643
	JmERF-04	rna-XM_043114191.1	0.205646	0.300034	0.685411	255	61.3333	193.667	34.8333	15.1667	0.179862	0.247283		10.0011
	JmERF-04	rna-XM_043104673.1	0.0785987	0.0959503	0.819161	255	62.9167	192.083	14.3333	5.66667	0.0746204	0.0900662		3.19834
	JmERF-05	rna-XM_043126267.1	0.119662	0.67245	0.17795	861	203.25	657.75	72.75	90.25	0.110604	0.444034		22.415
	JmERF-05	rna-XM_043128997.1	0.0432163	0.161697	0.267267	873	206.25	666.75	28	30	0.0419948	0.145455		5.38991
	JmERF-06	rna-XM_043094922.1	0.353345	2.4472	0.144387	615	149.5	465.5	131.167	107.833	0.281776	0.721293		81.5735
	JmERF-07	rna-XM_043116048.1	0.337478	1.73468	0.194548	600	143.417	456.583	124.083	96.9167	0.271765	0.67577		57.8226
	JmERF-07	rna-XM_043083869.1	0.0167475	0.090286	0.185494	708	164.583	543.417	9	14	0.0165619	0.0850633		3.00953
	JmERF-07	rna-XM_043088101.1	0.0877053	0.411015	0.213387	708	164.333	543.667	45	52	0.0827713	0.31643		13.7005
	JmERF-07	rna-XM_043094922.1	0.35147	1.34511	0.261294	609	145.417	463.583	130.083	90.9167	0.280604	0.625215		44.837
	JmERF-07	rna-XM_043098194.1	0.329677	1.64092	0.20091	597	142.167	454.833	121.333	94.6667	0.266764	0.665885		54.6972
	JmERF-08	rna-XM_043116048.1	0.0280219	0.117121	0.239257	675	166	509	14	18	0.0275049	0.108434		3.90402
	JmERF-08	rna-XM_043084350.1	0.398009	2.27546	0.174913	372	94.0833	277.917	85.8333	67.1667	0.308846	0.713906		75.8487
	JmERF-08	rna-XM_043088914.1	0.380091	NaN	NaN	357	91.5	265.5	79.1667	70.8333	0.29818	0.774135	High Sequence Divergence Value (pS>=0.75)	NaN
	JmERF-08	rna-XM_043094922.1	0.302484	1.36618	0.221408	567	141.833	425.167	105.833	89.1667	0.248922	0.628672		45.5394
	JmERF-08	rna-XM_043098194.1	0.357169	1.41496	0.252424	588	144.583	443.417	126	92	0.284157	0.636311		47.1652
	JmERF-09	rna-XM_043084350.1	0.432391	3.6755	0.117641	426	108.25	317.75	104.417	80.5833	0.328613	0.744419		122.517
	JmERF-09	rna-XM_043094922.1	0.0820437	0.735938	0.111482	615	153.917	461.083	35.8333	72.1667	0.0777155	0.468868		24.5313
	JmERF-09	rna-XM_043098194.1	0.0230787	0.124103	0.185964	615	153	462	10.5	17.5	0.0227273	0.114379		4.13677
	JmERF-10	rna-XM_043116048.1	0.336566	1.57222	0.21407	573	141.25	431.75	117.083	92.9167	0.271183	0.657817		52.4075
	JmERF-10	rna-XM_043084350.1	0.514336	1.76808	0.290902	441	110.333	330.667	123.083	74.9167	0.372228	0.679003		58.9359
	JmERF-10	rna-XM_043094922.1	0.0124077	0.107026	0.115931	648	160.417	487.583	6	16	0.0123056	0.0997403		3.56753
	JmERF-10	rna-XM_043098194.1	0.0707538	0.643733	0.109912	615	152.167	462.833	31.25	65.75	0.0675189	0.432092		21.4578
	JmERF-11	rna-XM_043116048.1	0.586778	NaN	NaN	477	120.333	356.667	145.167	100.833	0.407009	0.83795	High Sequence Divergence Value (pS>=0.75)	NaN
	JmERF-11	rna-XM_043084350.1	0.0819422	0.566544	0.144635	483	126.583	356.417	27.6667	50.3333	0.0776245	0.39763		18.8848
	JmERF-11	rna-XM_043088914.1	0.0312545	0.0489304	0.638755	486	126.667	359.333	11	6	0.0306122	0.0473684		1.63101
	JmERF-12	rna-XM_043084350.1	0.0169659	0.145756	0.116399	486	128.333	357.667	6	17	0.0167754	0.132468		4.85854
	JmERF-12	rna-XM_043088914.1	0.080538	0.461152	0.174645	483	127.25	355.75	27.1667	43.8333	0.0763645	0.344466		15.3717
	JmERF-13	rna-XM_043118325.1	0.138199	0.647007	0.213597	477	116.5	360.5	45.5	50.5	0.126214	0.433476		21.5669
	JmERF-13	rna-XM_043118954.1	0.0203356	0.117461	0.173127	498	124.167	373.833	7.5	13.5	0.0200624	0.108725		3.91536
	JmERF-14	rna-XM_043118325.1	0.0428497	0.0681319	0.628922	507	122.833	384.167	16	8	0.0416486	0.0651289		2.27106
	JmERF-14	rna-XM_043118954.1	0.147072	0.689081	0.213432	477	117.583	359.417	48	53	0.13355	0.450744		22.9694
	JmERF-15	rna-XM_043115677.1	0.277625	1.47601	0.188091	570	139.75	430.25	99.8333	90.1667	0.232036	0.6452		49.2004
	JmERF-15	rna-XM_043095121.1	0.0899429	0.343722	0.261673	705	174.083	530.917	45	48	0.0847591	0.27573		11.4574
	JmERF-15	rna-XM_043098116.1	0.0170301	0.0838359	0.203136	711	176.5	534.5	9	14	0.0168382	0.0793201		2.79453
	JmERF-16	rna-XM_043115677.1	0.34061	2.25864	0.150804	612	149	463	126.75	106.25	0.273758	0.713087		75.2879
	JmERF-16	rna-XM_043095121.1	0.00929956	0.0529632	0.175585	717	176	541	5	9	0.00924214	0.0511364		1.76544
	JmERF-16	rna-XM_043098116.1	0.0878244	0.435434	0.201694	708	175.083	532.917	44.1667	57.8333	0.0828772	0.330319		14.5145
	JmERF-17	rna-XM_043115677.1	0.0881191	0.371912	0.236935	666	164.833	501.167	41.6667	48.3333	0.0831393	0.293225		12.3971
	JmERF-17	rna-XM_043121657.1	0.0119624	0.107723	0.111048	675	169.417	505.583	6	17	0.0118675	0.100344		3.59077
	JmERF-18	rna-XM_043115677.1	0.0199613	0.0701147	0.284694	672	164.333	507.667	10	11	0.019698	0.0669371		2.33716
	JmERF-18	rna-XM_043121657.1	0.0838359	0.452074	0.185447	666	165.917	500.083	39.6667	56.3333	0.0793201	0.339528		15.0691
	JmERF-18	rna-XM_043095121.1	0.338039	1.83617	0.1841	615	151.667	463.333	126.083	103.917	0.272122	0.685165		61.2056
	JmERF-19	rna-XM_043136061.1	0.0291674	0.0774112	0.376785	771	176.75	594.25	17	13	0.0286075	0.0735502		2.58037
	JmERF-19	rna-XM_043134196.1	0.563537	3.3267	0.169398	681	157.083	523.917	207.583	116.417	0.396214	0.741114		110.89
	JmERF-19	rna-XM_043135208.1	0.602802	NaN	NaN	660	155.083	504.917	209.167	119.833	0.41426	0.772703	High Sequence Divergence Value (pS>=0.75)	NaN
	JmERF-20	rna-XM_043134196.1	0.20315	0.435113	0.466889	906	208.75	697.25	124.083	68.9167	0.177961	0.33014		14.5038
	JmERF-20	rna-XM_043135208.1	0.0787248	0.0964142	0.816527	906	209.083	696.917	52.0833	18.9167	0.0747339	0.0904743		3.21381
	JmERF-21	rna-XM_043136061.1	0.575548	NaN	NaN	624	142.667	481.333	193.417	109.583	0.401835	0.768107	High Sequence Divergence Value (pS>=0.75)	NaN
	JmERF-21	rna-XM_043134196.1	0.0416624	0.0481513	0.86524	930	214.417	715.583	29	10	0.0405264	0.0466382		1.60504
	JmERF-21	rna-XM_043135208.1	0.158701	0.438367	0.362028	873	201.833	671.167	96	67	0.143035	0.331957		14.6122
	JmERF-22	rna-XM_043090736.1	0.117824	0.507623	0.23211	1131	256.667	874.333	95.3333	94.6667	0.109035	0.368831		16.9208
	JmERF-22	rna-XM_043111818.1	0.0566213	0.0871869	0.649424	1119	251.083	867.917	47.3333	20.6667	0.0545367	0.08231		2.90623
	JmERF-23	rna-XM_043090736.1	0.04319	0.0849678	0.50831	1143	261.417	881.583	37	21	0.0419699	0.0803315		2.83226
	JmERF-23	rna-XM_043111818.1	0.135902	0.458877	0.296162	1116	252.5	863.5	107.333	86.6667	0.1243	0.343234		15.2959
	JmERF-26	rna-XM_043130647.1	0.0422913	0.122044	0.346524	894	213.083	680.917	28	24	0.041121	0.112632		4.06815
	JmERF-26	rna-XM_043135124.1	0.527277	NaN	NaN	624	146.917	477.083	180.667	110.333	0.37869	0.750993	High Sequence Divergence Value (pS>=0.75)	NaN
	JmERF-28	rna-XM_043130647.1	0.15596	0.426618	0.365574	903	215.917	687.083	96.75	70.25	0.140813	0.325357		14.2206
	JmERF-28	rna-XM_043135124.1	0.500859	3.24297	0.154445	651	155.167	495.833	181.167	114.833	0.365378	0.740064		108.099
	JmERF-29	rna-XM_043091379.1	0.196207	0.602733	0.325529	963	230.75	732.25	126.417	95.5833	0.172641	0.414229		20.0911
	JmERF-29	rna-XM_043102813.1	0.841836	NaN	NaN	639	157.833	481.167	243.417	122.583	0.505888	0.776663	High Sequence Divergence Value (pS>=0.75)	NaN
	JmERF-31	rna-XM_043091379.1	0.0409872	0.059656	0.687058	975	235.417	739.583	29.5	13.5	0.0398873	0.0573451		1.98853
	JmERF-32	rna-XM_043087596.1	0.0286583	0.0975222	0.293864	837	196.833	640.167	18	18	0.0281177	0.0914479		3.25074
	JmERF-32	rna-XM_043088921.1	0.564533	NaN	NaN	456	109.167	346.833	137.583	90.4167	0.396684	0.828244	High Sequence Divergence Value (pS>=0.75)	NaN
	JmERF-33	rna-XM_043087598.1	0.131578	0.428595	0.306998	522	121.5	400.5	48.3333	39.6667	0.120682	0.326475		14.2865
	JmERF-33	rna-XM_043088921.1	0.0335051	0.047353	0.70756	558	130.75	427.25	14	6	0.0327677	0.0458891		1.57843
	JmERF-34	rna-XM_043087598.1	0.0648365	0.0848044	0.764542	543	125.75	417.25	25.9167	10.0833	0.062113	0.0801856		2.82681
	JmERF-35	rna-XM_043091279.1	0.401684	1.8686	0.214965	612	153	459	142.75	105.25	0.311002	0.687908		62.2866
	JmERF-35	rna-XM_043101203.1	0.438076	1.49742	0.292555	636	148.5	487.5	161.75	96.25	0.331795	0.648148		49.9138
	JmERF-35	rna-XM_043102813.1	0.0763539	0.14828	0.514931	705	174.667	530.333	38.5	23.5	0.0725959	0.134542		4.94266
	JmERF-36	rna-XM_043101203.1	0.327582	1.47574	0.221979	603	142.083	460.917	122.333	91.6667	0.265413	0.645161		49.1913
	JmERF-36	rna-XM_043102813.1	0.253948	0.851306	0.298305	660	162.917	497.083	107.083	82.9167	0.215423	0.508951		28.3769
	JmERF-38	rna-XM_043134656.1	0.147396	0.549962	0.268012	780	182.167	597.833	80	71	0.133817	0.389753		18.3321
	JmERF-39	rna-XM_043134656.1	0.0280947	0.0504392	0.557002	801	184.5	616.5	17	9	0.027575	0.0487805		1.68131
	JmERF-40	rna-XM_043094299.1	0.554363	NaN	NaN	630	161.083	468.917	183.75	125.25	0.391861	0.777548	High Sequence Divergence Value (pS>=0.75)	NaN
	JmERF-41	rna-XM_043091279.1	0.142415	0.761522	0.187014	792	201.583	590.417	76.5833	96.4167	0.129711	0.478297		25.3841
	JmERF-41	rna-XM_043097884.1	0.675463	NaN	NaN	756	188.917	567.083	252.5	142.5	0.445261	0.754301	High Sequence Divergence Value (pS>=0.75)	NaN
	JmERF-41	rna-XM_043101203.1	0.46599	2.78518	0.167311	645	153.75	491.25	170.5	112.5	0.347074	0.731707		92.8393
	JmERF-42	rna-XM_043133577.1	0.0631481	0.113921	0.554314	678	153.75	524.25	31.75	16.25	0.0605627	0.105691		3.79737
	JmERF-43	rna-XM_043087003.1	0.278534	1.42892	0.194927	642	144.5	497.5	115.75	92.25	0.232663	0.638408		47.6307
	JmERF-43	rna-XM_043111524.1	0.278529	1.99115	0.139883	642	143.417	498.583	116	100	0.232659	0.697269		66.3718
	JmERF-43	rna-XM_043117739.1	0.48461	NaN	NaN	408	92.8333	315.167	112.5	78.5	0.356954	0.845601	High Sequence Divergence Value (pS>=0.75)	NaN
	JmERF-43	rna-XM_043119454.1	0.134611	0.430375	0.312777	657	147.083	509.917	62.8333	48.1667	0.123223	0.327479		14.3458
	JmERF-44	rna-XM_043117740.1	0.248362	2.52775	0.0982541	648	146.25	501.75	106.083	105.917	0.211427	0.724217		84.2585
	JmERF-44	rna-XM_043119454.1	0.221148	NaN	NaN	636	144.333	491.667	94.1667	108.833	0.191525	0.754042	High Sequence Divergence Value (pS>=0.75)	NaN
	JmERF-45	rna-XM_043119454.1	0.253268	1.83982	0.13766	672	152.083	519.917	111.75	104.25	0.214938	0.685479		61.3272
	JmERF-47	rna-XM_043117739.1	0.269978	2.09146	0.129085	405	92.5833	312.417	70.8333	65.1667	0.226727	0.70387		69.7155
	JmERF-47	rna-XM_043121265.1	0.420267	1.56164	0.269119	420	101.167	318.833	102.583	66.4167	0.321746	0.656507		52.0548
	JmERF-48	rna-XM_043087003.1	0.467774	1.84105	0.25408	393	92.5	300.5	104.583	63.4167	0.348031	0.685586		61.3684
	JmERF-48	rna-XM_043111524.1	0.456798	NaN	NaN	378	89.8333	288.167	98.5833	70.4167	0.342105	0.783859	High Sequence Divergence Value (pS>=0.75)	NaN
	JmERF-48	rna-XM_043117739.1	0.264215	1.77791	0.14861	408	92.1667	315.833	70.3333	62.6667	0.222691	0.679928		59.2636
	JmERF-48	rna-XM_043121265.1	0.36627	2.34225	0.156375	402	97.1667	304.833	88.3333	69.6667	0.289776	0.716981		78.0749
	JmERF-49	rna-XM_043114643.1	0.114492	0.389578	0.293888	438	103.667	334.333	35.5	31.5	0.106181	0.303859		12.9859
	JmERF-49	rna-XM_043104022.1	0.0391852	0.068788	0.569652	447	106.5	340.5	13	7	0.0381791	0.0657277		2.29293
	JmERF-50	rna-XM_043114643.1	0.294875	2.54224	0.11599	417	100.5	316.5	77.1667	72.8333	0.243813	0.72471		84.7414
	JmERF-50	rna-XM_043104022.1	0.36589	2.4456	0.149611	420	102.833	317.167	91.8333	74.1667	0.289543	0.721232		81.52
	JmERF-50	rna-XM_043117739.1	0.372954	2.54011	0.146826	396	92	304	89.3333	66.6667	0.29386	0.724638		84.6702
	JmERF-50	rna-XM_043121265.1	0.0691046	0.0885548	0.780359	441	107.75	333.25	22	9	0.0660165	0.0835267		2.95183
	JmERF-51	rna-XM_043114643.1	0.327295	4.12349	0.0793733	426	101.75	324.25	86	76	0.265227	0.746929		137.45
	JmERF-51	rna-XM_043104022.1	0.400432	1.68906	0.237074	447	106.167	340.833	105.75	71.25	0.310269	0.671115		56.3019
	JmERF-51	rna-XM_043121265.1	0.30808	0.702041	0.438835	447	108.583	338.417	85.5	49.5	0.252647	0.455871		23.4014
	JmERF-53	rna-XM_043118205.1	0.514014	NaN	NaN	639	149.167	489.833	182.25	115.75	0.372065	0.775978	High Sequence Divergence Value (pS>=0.75)	NaN
	JmERF-53	rna-XM_043128384.1	0.047062	0.0741344	0.63482	642	148.75	493.25	22.5	10.5	0.0456158	0.0705882		2.47115
	JmERF-54	rna-XM_043118205.1	0.513886	1.87891	0.273502	657	153.417	503.583	187.333	105.667	0.372001	0.688756		62.6302
	JmERF-54	rna-XM_043125593.1	0.0555894	0.141261	0.393522	744	174.75	569.25	30.5	22.5	0.0535793	0.128755		4.70871
	JmERF-54	rna-XM_043128384.1	0.225353	1.13664	0.198262	639	150.083	488.917	95.1667	87.8333	0.194648	0.58523		37.8881
	JmERF-55	rna-XM_043115299.1	0.518578	1.61056	0.321986	1125	280.667	844.333	316.083	185.917	0.374358	0.662411		53.6854
	JmERF-55	rna-XM_043120217.1	0.539519	1.71995	0.313683	1089	273	816	313.917	184.083	0.384702	0.674298		57.3317
	JmERF-55	rna-XM_043107551.1	0.0287938	0.092764	0.310399	1347	338.083	1008.92	28.5	29.5	0.0282481	0.0872566		3.09213
	JmERF-55	rna-XM_043108212.1	0.137864	0.505715	0.272612	1185	304.917	880.083	110.833	112.167	0.125935	0.36786		16.8572
	JmERF-56	rna-XM_043115299.1	0.172257	0.432666	0.398129	1131	279.833	851.167	131	92	0.153906	0.328767		14.4222
	JmERF-56	rna-XM_043120217.1	0.0411101	0.0888486	0.462699	1182	290.417	891.583	35.6667	24.3333	0.0400037	0.0837877		2.96162
	JmERF-56	rna-XM_043107551.1	0.56624	1.61051	0.35159	1083	273.75	809.25	321.667	181.333	0.397487	0.662405		53.6837
	JmERF-56	rna-XM_043108212.1	0.470374	1.79017	0.262753	1038	266.25	771.75	269.667	181.333	0.349422	0.681064		59.6724
	JmERF-57	rna-XM_043115299.1	0.0333229	0.0495025	0.673155	1182	292.25	889.75	29	14	0.0325934	0.0479042		1.65008
	JmERF-57	rna-XM_043120217.1	0.201243	0.507375	0.396636	1125	278	847	149.5	102.5	0.176505	0.368705		16.9125
	JmERF-57	rna-XM_043107551.1	0.477891	1.4802	0.322856	1101	276.667	824.333	291.333	178.667	0.353417	0.645783		49.34
	JmERF-57	rna-XM_043108212.1	0.448686	1.50352	0.298423	999	255.917	743.083	250.917	166.083	0.33767	0.648974		50.1175
	JmERF-58	rna-XM_043125767.1	0.384059	1.70914	0.224709	660	157.333	502.667	151.083	105.917	0.300564	0.673199		56.9714
	JmERF-58	rna-XM_043129639.1	0.366053	1.67828	0.218113	630	151.25	478.75	138.667	101.333	0.289643	0.669972		55.9426
	JmERF-58	rna-XM_043091745.1	0.0130398	0.0691589	0.188548	708	166.5	541.5	7	11	0.0129271	0.0660661		2.3053
	JmERF-59	rna-XM_043125767.1	0.10497	0.465284	0.225603	645	160.083	484.917	47.5	55.5	0.097955	0.346694		15.5095
	JmERF-59	rna-XM_043129639.1	0.0273356	0.101628	0.268976	666	163.083	502.917	13.5	15.5	0.0268434	0.0950434		3.38761
	JmERF-59	rna-XM_043091745.1	0.363154	1.75917	0.206435	627	149.917	477.083	137.333	101.667	0.28786	0.678155		58.6389
	JmERF-60	rna-XM_043125767.1	0.0223821	0.083688	0.267447	663	164.167	498.833	11	13	0.0220515	0.0791878		2.7896
	JmERF-60	rna-XM_043129639.1	0.121526	0.356306	0.341071	648	159.25	488.75	54.8333	45.1667	0.112191	0.283621		11.8769
	JmERF-60	rna-XM_043091745.1	0.364244	2.13799	0.170368	636	154.25	481.75	139	109	0.288531	0.706645		71.2663
	JmERF-61	rna-XM_043101490.1	0.1742	0.544523	0.319912	678	158	520	80.8333	61.1667	0.155449	0.387131		18.1508
	JmERF-61	rna-XM_043104070.1	0.0369521	0.152376	0.242506	669	155.917	513.083	18.5	21.5	0.0360565	0.137894		5.0792
	JmERF-62	rna-XM_043101490.1	0.0212925	0.0495366	0.429835	807	187.75	619.25	13	9	0.0209931	0.0479361		1.65122
	JmERF-62	rna-XM_043104070.1	0.200329	0.62321	0.321447	702	164	538	94.5833	69.4167	0.175805	0.423272		20.7737
	JmERF-63	rna-XM_043125030.1	0.487685	NaN	NaN	855	196.583	658.417	236.083	155.917	0.358562	0.793133	High Sequence Divergence Value (pS>=0.75)	NaN
	JmERF-63	rna-XM_043113324.1	0.491347	3.21047	0.153045	702	168.667	533.333	192.25	124.75	0.360469	0.739625		107.016
	JmERF-63	rna-XM_043122413.1	0.0386393	0.0889601	0.434344	1035	238.417	796.583	30	20	0.0376608	0.0838868		2.96534
	JmERF-63	rna-XM_043127612.1	0.150837	0.602078	0.250527	1032	241.583	790.417	108	100	0.136637	0.413936		20.0693
	JmERF-63	rna-XM_043092120.1	0.394187	3.63565	0.108423	915	215.917	699.083	214.333	160.667	0.306592	0.744114		121.188
	JmERF-63	rna-XM_043096056.1	0.374608	NaN	NaN	903	206.917	696.083	205.25	158.75	0.294864	0.767217	High Sequence Divergence Value (pS>=0.75)	NaN
	JmERF-64	rna-XM_043125030.1	0.174445	0.694198	0.25129	798	184.417	613.583	95.5	83.5	0.155643	0.452779		23.1399
	JmERF-64	rna-XM_043113324.1	0.0368996	0.0985974	0.374245	795	184	611	22	17	0.0360065	0.0923913		3.28658
	JmERF-64	rna-XM_043127612.1	0.487832	2.5509	0.191239	753	180	573	205.5	130.5	0.358639	0.725		85.0299
	JmERF-64	rna-XM_043092120.1	0.529137	2.02355	0.261489	768	182.75	585.25	222.167	127.833	0.37961	0.699498		67.4517
	JmERF-64	rna-XM_043096056.1	0.489367	3.09015	0.158364	768	179.583	588.417	211.5	132.5	0.359439	0.737819		103.005
	JmERF-65	rna-XM_043125030.1	0.0237853	0.0306388	0.776312	1002	233.167	768.833	18	7	0.0234121	0.0300214		1.02129
	JmERF-65	rna-XM_043113324.1	0.160885	0.609803	0.263831	798	185.083	612.917	88.75	77.25	0.144799	0.41738		20.3268
	JmERF-65	rna-XM_043122413.1	0.507624	NaN	NaN	852	200.167	651.833	240.417	153.583	0.368832	0.767277	High Sequence Divergence Value (pS>=0.75)	NaN
	JmERF-65	rna-XM_043092120.1	0.435582	3.28957	0.132413	843	198.583	644.417	212.917	147.083	0.330402	0.740663		109.652
	JmERF-65	rna-XM_043096056.1	0.435278	2.49003	0.174808	849	195.167	653.833	215.917	141.083	0.330232	0.722886		83.001
	JmERF-66	rna-XM_043125030.1	0.479285	NaN	NaN	870	202.917	667.083	236.25	160.75	0.354154	0.792197	High Sequence Divergence Value (pS>=0.75)	NaN
	JmERF-66	rna-XM_043113324.1	0.504044	3.00501	0.167735	708	171	537	197.083	125.917	0.367008	0.736355		100.167
	JmERF-66	rna-XM_043122413.1	0.162406	0.472008	0.344075	1026	240.75	785.25	114.667	84.3333	0.146026	0.350294		15.7336
	JmERF-66	rna-XM_043127612.1	0.0376136	0.124259	0.302703	1071	253.25	817.75	30	29	0.036686	0.114511		4.14197
	JmERF-66	rna-XM_043092120.1	0.381706	2.93517	0.130046	924	217	707	211.5	159.5	0.299151	0.735023		97.839
	JmERF-66	rna-XM_043096056.1	0.402964	NaN	NaN	903	208	695	216.667	163.333	0.311751	0.785256	High Sequence Divergence Value (pS>=0.75)	NaN
	JmERF-67	rna-XM_043125030.1	0.450008	4.29874	0.104684	861	197.083	663.917	224.667	147.333	0.338396	0.747569		143.291
	JmERF-67	rna-XM_043113324.1	0.47307	1.90564	0.248248	750	173.083	576.917	202.417	119.583	0.350859	0.6909		63.5212
	JmERF-67	rna-XM_043122413.1	0.364475	NaN	NaN	894	206.083	687.917	198.583	167.417	0.288674	0.812374	High Sequence Divergence Value (pS>=0.75)	NaN
	JmERF-67	rna-XM_043127612.1	0.388906	1.96552	0.197864	861	200.833	660.167	200.333	139.667	0.303459	0.695436		65.5173
	JmERF-67	rna-XM_043092120.1	0.139139	0.7005	0.198628	957	220.75	736.25	93.5	100.5	0.126995	0.455266		23.35
	JmERF-67	rna-XM_043096056.1	0.028153	0.0604923	0.465398	957	215.083	741.917	20.5	12.5	0.0276311	0.058117		2.01641
	JmERF-68	rna-XM_043125030.1	0.465053	2.99802	0.15512	846	199.667	646.333	224	147	0.34657	0.736227		99.9342
	JmERF-68	rna-XM_043113324.1	0.504655	1.61311	0.312846	741	175.417	565.583	207.75	116.25	0.36732	0.662708		53.7703
	JmERF-68	rna-XM_043122413.1	0.375932	2.87403	0.130803	909	212.833	696.167	205.833	156.167	0.295667	0.733751		95.801
	JmERF-68	rna-XM_043127612.1	0.385932	NaN	NaN	858	205	653	197	163	0.301685	0.795122	High Sequence Divergence Value (pS>=0.75)	NaN
	JmERF-68	rna-XM_043092120.1	0.0191158	0.0777246	0.245943	972	230.25	741.75	14	17	0.0188743	0.0738328		2.59082
	JmERF-68	rna-XM_043096056.1	0.153721	0.690718	0.222553	972	223.75	748.25	104	101	0.138991	0.451397		23.0239
	JmERF-69	rna-XM_043110347.1	0.0203622	0.0857605	0.237431	708	160.417	547.583	11	13	0.0200883	0.081039		2.85868
	JmERF-70	rna-XM_043105058.1	0.0217933	0.0430446	0.506296	726	167.333	558.667	12	7	0.0214797	0.0418327		1.43482
	JmERF-70	rna-XM_043110347.1	0.13046	0.416697	0.313081	690	156.917	533.083	63.8333	50.1667	0.119744	0.319703		13.8899
	JmERF-71	rna-XM_043091207.1	0.0361032	0.0674612	0.53517	1014	248	766	27	16	0.035248	0.0645161		2.24871
	JmERF-72	rna-XM_043115368.1	0.106204	0.60963	0.174211	381	98.25	282.75	28	41	0.0990274	0.417303		20.321
	JmERF-72	rna-XM_043113028.1	0.164937	0.227813	0.723999	468	117.917	350.083	51.8333	23.1667	0.14806	0.196466		7.59377
	JmERF-73	rna-XM_043115368.1	0.0362608	0.074662	0.485667	381	98.5	282.5	10	7	0.0353982	0.071066		2.48873
	JmERF-73	rna-XM_043113028.1	0.247748	0.985112	0.251493	435	110.333	324.667	68.5	60.5	0.210986	0.548338		32.8371
	JmERF-74	rna-XM_043120298.1	0.382508	1.63201	0.234378	1074	233.25	840.75	251.917	155.083	0.299633	0.66488		54.4004
	JmERF-75	rna-XM_043120298.1	0.0309884	0.0531015	0.58357	1143	253.583	889.417	27	13	0.030357	0.0512652		1.77005
	JmERF-76	rna-XM_043120298.1	0.13144	0.419209	0.313543	1113	248.333	864.667	104.25	79.75	0.120567	0.321141		13.9736
	JmERF-77	rna-XM_043104194.1	0.134716	0.343879	0.391754	780	175.833	604.167	74.5	48.5	0.12331	0.275829		11.4626
	JmERF-78	rna-XM_043088920.1	0.032521	0.0581969	0.55881	807	178.583	628.417	20	10	0.031826	0.0559963		1.9399
	JmERF-79	rna-XM_043088920.1	0.0308945	0.0579719	0.532922	807	179.25	627.75	19	10	0.0302668	0.055788		1.9324
	JmERF-80	rna-XM_043104453.1	0.240761	1.4149	0.17016	549	125.333	423.667	87.25	79.75	0.20594	0.636303		47.1634
	JmERF-80	rna-XM_043118308.1	0.0208274	0.0656555	0.317223	630	143.167	486.833	10	9	0.0205409	0.0628638		2.18852
	JmERF-80	rna-XM_043120841.1	0.0908097	0.594209	0.152825	627	142.75	484.25	41.4167	58.5833	0.0855274	0.410391		19.807
	JmERF-80	rna-XM_043130928.1	0.227902	NaN	NaN	576	129.083	446.917	87.8333	99.1667	0.196532	0.768238	High Sequence Divergence Value (pS>=0.75)	NaN
	JmERF-81	rna-XM_043104453.1	0.215694	1.81685	0.118718	528	119	409	76.6667	81.3333	0.187449	0.683473		60.5618
	JmERF-81	rna-XM_043118308.1	0.211362	2.46418	0.085774	573	129.167	443.833	81.75	93.25	0.184191	0.721935		82.1392
	JmERF-81	rna-XM_043120841.1	0.257801	1.7714	0.145535	597	131.75	465.25	101.5	89.5	0.218162	0.679317		59.0467
	JmERF-81	rna-XM_043130928.1	0.0278603	0.0530524	0.525148	612	136.667	475.333	13	7	0.0273492	0.0512195		1.76841
	JmERF-82	rna-XM_043115290.1	0.105489	0.299837	0.351822	504	117	387	38.0833	28.9167	0.0984065	0.247151		9.99458
	JmERF-82	rna-XM_043104512.1	0.0130438	0.0529632	0.246281	504	117.333	386.667	5	6	0.012931	0.0511364		1.76544
	JmERF-82	rna-XM_043130964.1	0.222703	3.19522	0.069699	501	116.083	384.917	74.1667	85.8333	0.192682	0.739411		106.507
	JmERF-82	rna-XM_043135432.1	0.212361	2.72678	0.0778796	501	118	383	70.8333	86.1667	0.184943	0.730226		90.8926
	JmERF-83	rna-XM_043115290.1	0.0309016	0.0801295	0.385645	561	131.583	429.417	13	10	0.0302736	0.0759975		2.67098
	JmERF-83	rna-XM_043104512.1	0.0722958	0.335319	0.215603	501	116.5	384.5	26.5	31.5	0.0689207	0.270386		11.1773
	JmERF-83	rna-XM_043130964.1	0.217552	3.15072	0.0690484	507	118.667	388.333	73.3333	87.6667	0.188841	0.738764		105.024
	JmERF-83	rna-XM_043135432.1	0.263327	1.69858	0.155028	543	127.583	415.417	92.25	85.75	0.222066	0.67211		56.6193
	JmERF-86	rna-XM_043115290.1	0.207889	2.03927	0.101943	510	122.167	387.833	70.4167	85.5833	0.181564	0.700546		67.9756
	JmERF-86	rna-XM_043104512.1	0.165563	2.51428	0.0658491	498	118.25	379.75	56.4167	85.5833	0.148563	0.723749		83.8093
	JmERF-86	rna-XM_043130964.1	0.0613938	0.384071	0.15985	564	131.417	432.583	25.5	39.5	0.0589482	0.300571		12.8024
	JmERF-86	rna-XM_043135432.1	0.153843	1.14515	0.134343	573	136.833	436.167	60.6667	80.3333	0.139091	0.587089		38.1717
	JmERF-87	rna-XM_043115290.1	0.200558	2.48149	0.0808214	498	117.75	380.25	66.9167	85.0833	0.175981	0.722576		82.7164
	JmERF-87	rna-XM_043104512.1	0.175958	2.40206	0.0732531	495	116.167	378.833	59.4167	83.5833	0.156841	0.719512		80.0687
	JmERF-87	rna-XM_043130964.1	0.00931327	0.0799692	0.116461	564	131.833	432.167	4	10	0.00925569	0.0758534		2.66564
	JmERF-87	rna-XM_043135432.1	0.125963	1.12618	0.11185	561	132.667	428.333	49.6667	77.3333	0.115953	0.582915		37.5392
	JmERF-88	rna-XM_043105178.1	0.0342201	0.0808359	0.423328	789	176.167	612.833	20.5	13.5	0.0334512	0.076632		2.69453
	JmERF-88	rna-XM_043106993.1	0.520266	1.96881	0.264254	729	163.75	565.25	212.083	113.917	0.375203	0.695674		65.6269
	JmERF-89	rna-XM_043106993.1	0.189402	0.577139	0.328174	981	220.25	760.75	127.333	88.6667	0.167379	0.402573		19.238
	JmERF-89	rna-XM_043109866.1	0.0334578	0.0615487	0.543599	984	220	764	25	13	0.0327225	0.0590909		2.05162
	JmERF-90	rna-XM_043106993.1	0.0300923	0.0552609	0.54455	1005	225.25	779.75	23	12	0.0294966	0.0532741		1.84203
	JmERF-90	rna-XM_043109866.1	0.220135	0.563102	0.390933	972	217.167	754.833	144	86	0.190771	0.396009		18.7701
	JmRAV-01	rna-XM_043105643.1	0.0123549	0.101155	0.122138	1038	221.917	816.083	10	21	0.0122537	0.0946301		3.37184
	JmRAV-02	rna-XM_043098818.1	0.122496	0.659376	0.185775	981	203.083	777.917	87.9167	89.0833	0.113016	0.438654		21.9792
	JmRAV-02	rna-XM_043102303.1	0.0181258	0.11176	0.162185	984	202.25	781.75	14	21	0.0179085	0.103832		3.72534
	JmRAV-03	rna-XM_043098818.1	0.0476734	0.0747014	0.638186	1128	236.75	891.25	41.1667	16.8333	0.0461898	0.0711017		2.49005
	JmRAV-03	rna-XM_043102303.1	0.159644	0.621012	0.257071	1071	222.583	848.417	122	94	0.143797	0.422314		20.7004
	JmRAV-04	rna-XM_043121190.1	0.0332288	0.0788862	0.421225	930	207	723	23.5	15.5	0.0325035	0.0748792		2.62954
	JmRAV-04	rna-XM_043107402.1	0.295191	NaN	NaN	918	210.083	707.917	172.75	158.25	0.244026	0.753273	High Sequence Divergence Value (pS>=0.75)	NaN
	JmRAV-05	rna-XM_043107402.1	0.0552459	0.4028	0.137155	1110	258.833	851.167	45.3333	80.6667	0.0532602	0.311655		13.4267
	JmRAV-05	rna-XM_043110395.1	0.012944	0.0679106	0.190604	1119	261.833	857.167	11	17	0.012833	0.0649268		2.26369
	JmRAV-06	rna-XM_043121190.1	0.327696	NaN	NaN	924	208.333	715.667	190	166	0.265487	0.7968	High Sequence Divergence Value (pS>=0.75)	NaN
	JmRAV-06	rna-XM_043107402.1	0.00589742	0.065303	0.0903086	1107	255.833	851.167	5	16	0.00587429	0.0625407		2.17677
	JmRAV-06	rna-XM_043110395.1	0.0444567	0.432434	0.102806	1098	254.333	843.667	36.4167	83.5833	0.0431648	0.328637		14.4145
	JmSoloist-01	rna-XM_043122336.1	0.066096	0.246873	0.267733	684	154.5	529.5	33.5	32.5	0.0632672	0.210356		8.22909
	JmSoloist-01	rna-XM_043107876.1	0.266357	0.375748	0.70887	657	150	507	113.667	44.3333	0.224195	0.295556		12.5249
	JmSoloist-03	rna-XM_043122336.1	0.0742533	0.145856	0.509087	684	155.917	528.083	37.3333	20.6667	0.0706959	0.132549		4.86186
	JmSoloist-03	rna-XM_043107876.1	0.226019	0.456651	0.494948	573	137.417	435.583	85	47	0.195141	0.342025		15.2217
	Mean		0.130422	0.450247	0.245031	700.5	167.625	533	71	65.4583	0.119712	0.355185		15.0082

## Sheet: Table S6
Supplementary Table S6. The Ka/Ks ratios and estimated divergence time for orthologous AP2/ERF genes between J.mandshurica and Populus trichocarpa
	Gene Name	Gene ID	Ka	Ks	Ka_Ks	EffectiveLen	AverageS-sites	AverageN-sites	cN	cS	pN	pS	Note	Mya
	JmAP2-02	rna-XM_024605175.1	0.196367	1.04066	0.188695	1128	267	861	148.75	150.25	0.172764	0.562734		34.6886
	JmAP2-03	rna-XM_006381740.2	0.19641	1.37907	0.142422	1110	255.917	854.083	147.583	161.417	0.172797	0.630739		45.969
	JmAP2-03	rna-XM_024589557.1	0.210116	1.32767	0.15826	1128	260.333	867.667	159	162	0.18325	0.622279		44.2557
	JmAP2-05	rna-XM_006381440.2	0.417517	2.01814	0.206882	1236	288.333	947.667	303.417	201.583	0.320172	0.699133		67.2714
	JmAP2-05	rna-XM_002312010.2	0.395574	1.75562	0.225318	1332	306.5	1025.5	315.25	207.75	0.307411	0.677814		58.5207
	JmAP2-05	rna-XM_024611173.1	0.403913	2.44526	0.165182	1350	309.083	1040.92	325.083	222.917	0.312305	0.721219		81.5086
	JmAP2-05	rna-XM_002322813.2	0.446185	2.56863	0.173706	1263	296.083	966.917	325.167	214.833	0.336292	0.725584		85.6209
	JmAP2-06	rna-XM_006381440.2	0.294006	1.17917	0.249332	1332	304.833	1027.17	249.833	181.167	0.243226	0.594314		39.3058
	JmAP2-06	rna-XM_002312010.2	0.362696	1.64479	0.220512	1392	318.667	1073.33	308.667	212.333	0.287578	0.666318		54.8262
	JmAP2-06	rna-XM_024611173.1	0.342606	1.4083	0.243277	1392	319.667	1072.33	294.917	203.083	0.275023	0.635297		46.9432
	JmAP2-06	rna-XM_002322813.2	0.309999	1.11139	0.278929	1368	315.167	1052.83	267.333	182.667	0.253918	0.579588		37.0463
	JmAP2-07	rna-XM_024600358.1	0.179242	0.981116	0.182692	1431	327.083	1103.92	176	179	0.159432	0.547261		32.7039
	JmAP2-07	rna-XM_002310679.3	0.160574	0.968384	0.165817	1491	336.833	1154.17	166.833	183.167	0.144549	0.54379		32.2795
	JmAP2-08	rna-XM_024600358.1	0.160203	0.909042	0.176233	1422	318.583	1103.42	159.167	167.833	0.144249	0.526811		30.3014
	JmAP2-08	rna-XM_002310679.3	0.148657	0.975883	0.152331	1500	332.667	1167.33	157.417	181.583	0.134852	0.545842		32.5294
	JmAP2-09	rna-XM_024589623.1	0.213513	1.80746	0.118129	759	167	592	110	114	0.185811	0.682635		60.2486
	JmAP2-10	rna-XM_024603113.1	0.117329	1.07772	0.108868	1215	285.083	929.917	101	163	0.108612	0.571763		35.9239
	JmAP2-10	rna-XM_024588182.1	0.141008	1.09373	0.128924	1257	296.25	960.75	123.5	170.5	0.128545	0.575527		36.4576
	JmAP2-11	rna-XM_024588342.1	0.126375	0.722289	0.174965	996	230.75	765.25	89	107	0.116302	0.463705		24.0763
	JmAP2-12	rna-XM_024588342.1	0.208254	1.22659	0.169783	858	199	659	119.833	120.167	0.181841	0.603853		40.8864
	JmAP2-13	rna-XM_024588342.1	0.233922	1.11003	0.210736	909	212.333	696.667	140	123	0.200957	0.579278		37.0009
	JmAP2-14	rna-XM_002311885.3	0.217322	1.31488	0.165279	1002	222.417	779.583	147.083	137.917	0.188669	0.620082		43.8293
	JmAP2-14	rna-XM_024609453.1	0.22439	1.14304	0.19631	1164	265.5	898.5	174.25	155.75	0.193934	0.586629		38.1012
	JmAP2-15	rna-XM_002297643.3	0.15261	1.18283	0.129021	1020	236.667	783.333	108.167	140.833	0.138085	0.59507		39.4276
	JmAP2-15	rna-XM_024597224.1	0.157857	1.28915	0.12245	1011	234.75	776.25	110.5	144.5	0.142351	0.615548		42.9717
	JmAP2-16	rna-XM_024589623.1	0.163626	1.39491	0.117303	1056	244.25	811.75	119.333	154.667	0.147007	0.633231		46.4969
	JmAP2-17	rna-XM_002297643.3	0.157734	1.47479	0.106954	1050	243.917	806.083	114.667	157.333	0.142252	0.645029		49.1597
	JmAP2-17	rna-XM_024597224.1	0.111019	1.61785	0.0686214	1014	236.333	777.667	80.25	156.75	0.103193	0.663258		53.9284
	JmAP2-17	rna-XM_024589623.1	0.17208	3.06795	0.0560896	1044	244.083	799.917	123	180	0.153766	0.737453		102.265
	JmAP2-18	rna-XM_024596177.1	0.441486	NaN	NaN	1116	264.417	851.583	284.167	214.833	0.333692	0.81248	High Sequence Divergence Value (pS>=0.75)	NaN
	JmAP2-18	rna-XM_024605175.1	0.146283	1.18616	0.123325	1182	282.833	899.167	119.5	168.5	0.132901	0.595757		39.5386
	JmAP2-19	rna-XM_024589557.1	0.173449	1.46179	0.118655	1506	353.833	1152.17	178.417	227.583	0.154853	0.643194		48.7264
	JmAP2-20	rna-XM_024596177.1	0.275159	1.46842	0.187385	1542	345.167	1196.83	275.667	222.333	0.23033	0.644133		48.9473
	JmAP2-20	rna-XM_024605000.1	0.200672	0.777835	0.257988	1530	336.333	1193.67	210.167	162.833	0.176068	0.484143		25.9278
	JmAP2-20	rna-XM_024584595.1	0.186894	0.891941	0.209537	1536	336.583	1199.42	198.417	175.583	0.165428	0.521664		29.7314
	JmAP2-21	rna-XM_024596177.1	0.25315	1.81288	0.13964	1824	410.25	1413.75	303.75	280.25	0.214854	0.68312		60.4293
	JmAP2-21	rna-XM_024605000.1	0.17519	0.658901	0.265883	1842	408.25	1433.75	224	179	0.156234	0.438457		21.9634
	JmAP2-22	rna-XM_024596177.1	0.140512	1.18731	0.118345	1854	428.417	1425.58	182.667	255.333	0.128135	0.595993		39.5769
	JmAP2-22	rna-XM_024605000.1	0.244331	1.27849	0.191109	1815	411.083	1403.92	292.75	252.25	0.208524	0.613623		42.6162
	JmAP2-22	rna-XM_024584595.1	0.24896	1.69343	0.147015	1857	418.917	1438.08	304.667	281.333	0.211856	0.671574		56.4478
	JmAP2-23	rna-XM_024603863.1	0.164458	1.32689	0.123943	1503	339.417	1163.58	171.833	211.167	0.147676	0.622146		44.2296
	JmAP2-23	rna-XM_024597266.1	0.161624	1.26702	0.127563	1560	350.083	1209.92	175.917	214.083	0.145396	0.611521		42.2339
	JmAP2-24	rna-XM_002299202.3	0.112336	0.931814	0.120556	1611	363.333	1247.67	130.167	193.833	0.104328	0.533486		31.0605
	JmAP2-24	rna-XM_024597236.1	0.0863684	0.895254	0.0964736	1614	365.75	1248.25	101.833	191.167	0.0815809	0.52267		29.8418
	JmAP2-25	rna-XM_024596177.1	0.110157	1.28905	0.0854563	1896	440	1456	149.167	270.833	0.10245	0.61553		42.9684
	JmAP2-25	rna-XM_024605000.1	0.220399	1.41577	0.155674	1872	425.417	1446.58	276.25	270.75	0.190967	0.636435		47.1924
	JmAP2-26	rna-XM_024606757.1	0.139595	1.10449	0.126388	2031	455.583	1575.42	200.667	263.333	0.127374	0.578014		36.8164
	JmAP2-26	rna-XM_002316143.3	0.135905	1.11138	0.122285	2022	453.917	1568.08	194.917	263.083	0.124302	0.579585		37.0459
	JmAP2-27	rna-XM_024606757.1	0.156276	0.944838	0.1654	2097	472.5	1624.5	229.167	253.833	0.141069	0.537213		31.4946
	JmAP2-27	rna-XM_002316143.3	0.148331	1.11373	0.133184	2097	475.333	1621.67	218.25	275.75	0.134584	0.580119		37.1244
	JmDREB-01	rna-XM_024599381.1	0.348576	1.34531	0.259105	735	167.667	567.333	158.167	104.833	0.27879	0.625249		44.8437
	JmDREB-01	rna-XM_024608573.1	0.377409	1.43118	0.263705	759	175.083	583.917	173.167	111.833	0.296561	0.638743		47.7059
	JmDREB-03	rna-XM_024599381.1	0.363144	2.10628	0.17241	651	150.167	500.833	144.167	105.833	0.287854	0.704772		70.2092
	JmDREB-03	rna-XM_024608573.1	0.339389	NaN	NaN	618	142.083	475.917	129.917	108.083	0.272982	0.760704	High Sequence Divergence Value (pS>=0.75)	NaN
	JmDREB-04	rna-XM_002298030.2	0.45553	NaN	NaN	498	119.917	378.083	129.083	96.9167	0.341415	0.8082	High Sequence Divergence Value (pS>=0.75)	NaN
	JmDREB-04	rna-XM_024597302.1	0.403521	NaN	NaN	489	120.5	368.5	115	100	0.312076	0.829876	High Sequence Divergence Value (pS>=0.75)	NaN
	JmDREB-04	rna-XM_002318810.3	0.314172	NaN	NaN	690	155.917	534.083	137.083	123.917	0.25667	0.794762	High Sequence Divergence Value (pS>=0.75)	NaN
	JmDREB-04	rna-XM_002321841.3	0.336916	NaN	NaN	690	156.667	533.333	144.75	125.25	0.271406	0.799468	High Sequence Divergence Value (pS>=0.75)	NaN
	JmDREB-06	rna-XM_002298031.3	0.338763	NaN	NaN	618	142.917	475.083	129.5	114.5	0.272584	0.801166	High Sequence Divergence Value (pS>=0.75)	NaN
	JmDREB-06	rna-XM_002318810.3	0.251948	2.25115	0.11192	636	144.167	491.833	105.25	102.75	0.213995	0.712717		75.0382
	JmDREB-06	rna-XM_002321841.3	0.255088	2.56787	0.0993382	624	141.5	482.5	104.333	102.667	0.216235	0.725559		85.5958
	JmDREB-08	rna-XM_002308009.3	0.208904	0.784902	0.266153	828	180.833	647.167	118	88	0.182333	0.486636		26.1634
	JmDREB-08	rna-XM_002323273.3	0.203448	0.71074	0.286248	828	183.083	644.917	114.917	84.0833	0.178188	0.459263		23.6913
	JmDREB-09	rna-XM_002323273.3	0.176246	0.972508	0.181228	843	184.583	658.417	103.417	100.583	0.157069	0.544921		32.4169
	JmDREB-10	rna-XM_002301970.3	0.329905	1.34549	0.245193	672	149.667	522.333	139.417	93.5833	0.266911	0.625278		44.8497
	JmDREB-10	rna-XM_002306861.3	0.302827	1.62113	0.1868	696	155.833	540.167	134.583	103.417	0.249151	0.663636		54.0377
	JmDREB-11	rna-XM_002301970.3	0.296347	1.17671	0.251844	684	150.583	533.417	130.583	89.4167	0.244805	0.593802		39.2237
	JmDREB-11	rna-XM_002306861.3	0.286257	1.23649	0.231507	696	156	540	128.5	94.5	0.237963	0.605769		41.2165
	JmDREB-12	rna-XM_024603380.1	0.538352	1.67588	0.321235	846	182.167	663.833	255	122	0.384133	0.669716		55.8627
	JmDREB-12	rna-XM_024606101.1	0.570613	1.78883	0.318986	606	138.167	467.833	186.917	94.0833	0.399537	0.680941		59.6278
	JmDREB-12	rna-XM_002315096.2	0.559976	2.16135	0.259086	645	145.25	499.75	197.167	102.833	0.394531	0.707975		72.0451
	JmDREB-12	rna-XM_024587723.1	0.502669	1.248	0.40278	864	188.333	675.667	247.5	114.5	0.366305	0.607965		41.5999
	JmDREB-16	rna-XM_002312132.3	0.299128	1.61572	0.185136	897	220.333	676.667	166.917	146.083	0.246675	0.663011		53.8572
	JmDREB-16	rna-XM_002315114.2	0.277982	1.42559	0.194995	894	220.25	673.75	156.5	140.5	0.232282	0.637911		47.5196
	JmDREB-18	rna-XM_006376096.2	0.204464	1.70312	0.120053	516	112.75	403.25	72.1667	75.8333	0.178963	0.672579		56.7705
	JmDREB-18	rna-XM_002325483.2	0.189654	1.69387	0.111964	510	112.167	397.833	66.6667	75.3333	0.167574	0.67162		56.4625
	JmDREB-19	rna-XM_002325909.3	0.568304	NaN	NaN	411	97.9167	313.083	124.75	77.25	0.398456	0.788936	High Sequence Divergence Value (pS>=0.75)	NaN
	JmDREB-21	rna-XM_006368935.2	0.322188	0.999816	0.322248	726	168.25	557.75	146.083	92.9167	0.261915	0.552254		33.3272
	JmDREB-21	rna-XM_002303328.3	0.308307	1.14999	0.268096	639	147.5	491.5	124.25	86.75	0.252798	0.588136		38.3329
	JmDREB-22	rna-XM_006368935.2	0.436871	1.4237	0.306857	702	161.667	540.333	178.917	103.083	0.331123	0.637629		47.4567
	JmDREB-22	rna-XM_002301213.3	0.260331	1.29713	0.200698	741	173.833	567.167	124.75	107.25	0.219953	0.61697		43.2375
	JmDREB-22	rna-XM_002303328.3	0.436597	1.91147	0.228409	642	148.5	493.5	163.333	102.667	0.330969	0.691358		63.7156
	JmDREB-22	rna-XM_006375170.2	0.352744	2.29156	0.153932	789	184.583	604.417	170.083	131.917	0.281401	0.714673		76.3854
	JmDREB-23	rna-XM_002298200.3	0.36997	NaN	NaN	675	165.083	509.917	148.917	136.083	0.292041	0.824331	High Sequence Divergence Value (pS>=0.75)	NaN
	JmDREB-23	rna-XM_002303265.2	0.33593	NaN	NaN	654	160.667	493.333	133.583	130.417	0.270777	0.811722	High Sequence Divergence Value (pS>=0.75)	NaN
	JmDREB-23	rna-XM_024603599.1	0.256518	1.41057	0.181854	723	179.083	543.917	118.167	113.833	0.217251	0.635644		47.019
	JmDREB-23	rna-XM_006381986.2	0.3151	NaN	NaN	705	169.917	535.083	137.667	132.333	0.257281	0.778813	High Sequence Divergence Value (pS>=0.75)	NaN
	JmDREB-23	rna-XM_002324405.3	0.276451	1.60796	0.171927	732	182.75	549.25	127	121	0.231224	0.662107		53.5987
	JmDREB-23	rna-XM_002324763.2	0.297703	NaN	NaN	684	163.417	520.583	127.917	138.083	0.245718	0.844977	High Sequence Divergence Value (pS>=0.75)	NaN
	JmDREB-24	rna-XM_002298200.3	0.376335	3.72909	0.100919	609	144.333	464.667	137.5	107.5	0.295911	0.744804		124.303
	JmDREB-24	rna-XM_002303265.2	0.390714	3.52131	0.110957	636	148.917	487.083	148.333	110.667	0.304534	0.743145		117.377
	JmDREB-24	rna-XM_006381986.2	0.253154	1.94049	0.130459	651	150.667	500.333	107.5	104.5	0.214857	0.693584		64.683
	JmDREB-24	rna-XM_002324763.2	0.233606	NaN	NaN	657	151.75	505.25	101.417	117.583	0.200726	0.774849	High Sequence Divergence Value (pS>=0.75)	NaN
	JmDREB-26	rna-XM_002298200.3	0.359879	NaN	NaN	636	154.083	481.917	137.75	119.25	0.285838	0.773932	High Sequence Divergence Value (pS>=0.75)	NaN
	JmDREB-26	rna-XM_002303265.2	0.336161	NaN	NaN	603	145	458	124.083	122.917	0.270924	0.847701	High Sequence Divergence Value (pS>=0.75)	NaN
	JmDREB-26	rna-XM_006381986.2	0.227784	NaN	NaN	594	143.917	450.083	88.4167	109.583	0.196445	0.761436	High Sequence Divergence Value (pS>=0.75)	NaN
	JmDREB-26	rna-XM_024603599.1	0.229463	1.70464	0.13461	642	160.167	481.833	95.25	107.75	0.197682	0.672737		56.8214
	JmDREB-26	rna-XM_002324405.3	0.294573	2.10347	0.140042	657	164.75	492.25	119.917	116.083	0.243609	0.704603		70.1156
	JmDREB-26	rna-XM_002324763.2	0.309102	NaN	NaN	651	155.917	495.083	125.417	136.583	0.253324	0.876002	High Sequence Divergence Value (pS>=0.75)	NaN
	JmDREB-27	rna-XM_002298200.3	0.262455	1.90599	0.1377	663	158	505	111.833	109.167	0.221452	0.690928		63.533
	JmDREB-27	rna-XM_002303265.2	0.275242	2.4671	0.111565	660	156.5	503.5	116	113	0.230387	0.722045		82.2367
	JmDREB-27	rna-XM_006381986.2	0.363926	NaN	NaN	651	155.917	495.083	142.75	123.25	0.288335	0.790486	High Sequence Divergence Value (pS>=0.75)	NaN
	JmDREB-27	rna-XM_002324763.2	0.349857	NaN	NaN	654	154.167	499.833	139.75	116.25	0.279593	0.754054	High Sequence Divergence Value (pS>=0.75)	NaN
	JmDREB-27	rna-XM_002324405.3	0.380936	NaN	NaN	654	158.5	495.5	148	124	0.298688	0.782334	High Sequence Divergence Value (pS>=0.75)	NaN
	JmDREB-28	rna-XM_002298200.3	0.295382	1.72556	0.17118	690	166.083	523.917	127.917	112.083	0.244155	0.674862		57.5187
	JmDREB-28	rna-XM_002303265.2	0.277253	2.41876	0.114626	678	163.5	514.5	119.25	117.75	0.231778	0.720183		80.6253
	JmDREB-28	rna-XM_006381986.2	0.386974	2.6059	0.148499	678	165	513	155.083	119.917	0.302307	0.726768		86.8632
	JmDREB-28	rna-XM_002324405.3	0.352085	NaN	NaN	690	171	519	145.833	134.167	0.280989	0.7846	High Sequence Divergence Value (pS>=0.75)	NaN
	JmDREB-29	rna-XM_006387495.2	0.216431	1.56799	0.13803	519	124.5	394.5	74.1667	81.8333	0.188002	0.657296		52.2665
	JmDREB-29	rna-XM_002320168.2	0.199682	2.19076	0.0911472	534	124.25	409.75	71.8333	88.1667	0.17531	0.709591		73.0254
	JmDREB-30	rna-XM_002320168.2	0.211701	1.43668	0.147354	546	128.083	417.917	77.0833	81.9167	0.184447	0.639558		47.8895
	JmDREB-33	rna-XM_002321840.2	0.398654	NaN	NaN	663	165.25	497.75	153.917	129.083	0.309225	0.78114	High Sequence Divergence Value (pS>=0.75)	NaN
	JmDREB-34	rna-XM_002298030.2	0.196326	1.81177	0.108361	516	129.083	386.917	66.8333	88.1667	0.172733	0.683021		60.3925
	JmDREB-34	rna-XM_024597302.1	0.208585	1.29772	0.160732	516	128.833	387.167	70.5	79.5	0.182092	0.617076		43.2575
	JmDREB-34	rna-XM_002318811.3	0.361734	NaN	NaN	528	134.25	393.75	113	103	0.286984	0.767225	High Sequence Divergence Value (pS>=0.75)	NaN
	JmDREB-34	rna-XM_002321840.2	0.386666	NaN	NaN	525	132.5	392.5	118.583	100.417	0.302123	0.757862	High Sequence Divergence Value (pS>=0.75)	NaN
	JmDREB-35	rna-XM_002298030.2	0.350408	NaN	NaN	507	125.667	381.333	106.75	101.25	0.279939	0.805703	High Sequence Divergence Value (pS>=0.75)	NaN
	JmDREB-35	rna-XM_024597302.1	0.29958	NaN	NaN	504	124.75	379.25	93.6667	97.3333	0.246979	0.780227	High Sequence Divergence Value (pS>=0.75)	NaN
	JmDREB-35	rna-XM_002318811.3	0.366274	5.21526	0.0702311	693	174.5	518.5	150.25	130.75	0.289778	0.749284		173.842
	JmDREB-35	rna-XM_002321840.2	0.329108	NaN	NaN	663	167.5	495.5	132	129	0.266398	0.770149	High Sequence Divergence Value (pS>=0.75)	NaN
	JmDREB-36	rna-XM_002298030.2	0.345981	NaN	NaN	504	124.25	379.75	105.25	94.75	0.277156	0.762575	High Sequence Divergence Value (pS>=0.75)	NaN
	JmDREB-36	rna-XM_024597302.1	0.303756	NaN	NaN	486	121.667	364.333	91	93	0.249771	0.764384	High Sequence Divergence Value (pS>=0.75)	NaN
	JmDREB-36	rna-XM_002318811.3	0.299852	2.09758	0.142951	705	176.667	528.333	130.583	124.417	0.247161	0.704245		69.9195
	JmDREB-36	rna-XM_002321840.2	0.296974	NaN	NaN	684	173.25	510.75	125.25	134.75	0.245228	0.777778	High Sequence Divergence Value (pS>=0.75)	NaN
	JmDREB-37	rna-XM_006386314.2	0.201502	0.834638	0.241424	639	153.25	485.75	85.8333	77.1667	0.176703	0.503535		27.8213
	JmDREB-37	rna-XM_002307391.2	0.189631	0.913759	0.207528	639	155.083	483.917	81.0833	81.9167	0.167556	0.528211		30.4586
	JmDREB-38	rna-XM_006386314.2	0.133556	0.91165	0.1465	615	145	470	57.5	76.5	0.12234	0.527586		30.3883
	JmDREB-38	rna-XM_002307391.2	0.18023	1.05485	0.170858	627	151.583	475.417	76.1667	85.8333	0.16021	0.566245		35.1618
	JmDREB-39	rna-XM_006387945.2	0.30789	2.49371	0.123467	555	133.583	421.417	106.417	96.5833	0.252521	0.723019		83.1238
	JmDREB-40	rna-XM_006387945.2	0.355891	1.71898	0.207036	558	132.75	425.25	120.5	89.5	0.283363	0.6742		57.2992
	JmDREB-41	rna-XM_006381524.2	0.247312	NaN	NaN	588	136.667	451.333	95.0833	108.917	0.210672	0.796951	High Sequence Divergence Value (pS>=0.75)	NaN
	JmDREB-42	rna-XM_002325909.3	0.277775	3.92904	0.0706979	489	109.917	379.083	88	82	0.232139	0.74602		130.968
	JmDREB-43	rna-XM_006376105.2	0.282684	1.79503	0.157481	483	110.417	372.583	87.75	75.25	0.235518	0.681509		59.8344
	JmDREB-43	rna-XM_002325909.3	0.326317	2.69846	0.120927	486	110.583	375.417	99.3333	80.6667	0.264595	0.729465		89.9485
	JmDREB-44	rna-XM_002301133.3	0.215682	1.45115	0.148629	459	110	349	65.4167	70.5833	0.18744	0.641667		48.3715
	JmDREB-44	rna-XM_002307241.2	0.344764	NaN	NaN	438	104.833	333.167	92.0833	80.9167	0.276388	0.77186	High Sequence Divergence Value (pS>=0.75)	NaN
	JmDREB-44	rna-XM_002310091.3	0.302942	NaN	NaN	426	102	324	80.75	77.25	0.249228	0.757353	High Sequence Divergence Value (pS>=0.75)	NaN
	JmDREB-44	rna-XM_006374840.2	0.15651	1.67519	0.0934282	423	102.667	320.333	45.25	68.75	0.141259	0.669643		55.8398
	JmDREB-45	rna-XM_002301133.3	0.161504	1.09342	0.147705	432	100.5	331.5	48.1667	57.8333	0.145299	0.575456		36.4474
	JmDREB-45	rna-XM_002307241.2	0.321023	2.3961	0.133977	429	100.333	328.667	85.8333	72.1667	0.261156	0.719269		79.8701
	JmDREB-45	rna-XM_002310091.3	0.322228	2.09025	0.154158	429	101	328	85.9167	71.0833	0.261941	0.703795		69.6748
	JmDREB-45	rna-XM_006374840.2	0.130897	1.32862	0.0985213	432	101.75	330.25	39.6667	63.3333	0.120111	0.622441		44.2873
	JmDREB-48	rna-XM_002298660.3	0.314051	0.898838	0.349396	1269	285.917	983.083	252.25	149.75	0.256591	0.523754		29.9613
	JmDREB-48	rna-XM_002323948.3	0.33708	1.1048	0.305105	1281	284.417	996.583	270.583	164.417	0.271511	0.578084		36.8267
	JmDREB-49	rna-XM_002298660.3	0.262813	0.930155	0.282547	1272	289.083	982.917	217.917	154.083	0.221704	0.533007		31.0052
	JmDREB-49	rna-XM_002323948.3	0.235886	0.910366	0.259112	1287	291	996	201.583	153.417	0.202393	0.527205		30.3455
	JmDREB-50	rna-XM_024608431.1	0.216174	1.89865	0.113856	924	215.833	708.167	133	149	0.187809	0.690347		63.2884
	JmDREB-50	rna-XM_002304518.3	0.213664	2.02867	0.105322	912	211	701	130.333	147.667	0.185925	0.699842		67.6224
	JmDREB-51	rna-XM_024608431.1	0.238527	1.57617	0.151333	930	215.833	714.167	145.917	142.083	0.204317	0.658301		52.5391
	JmDREB-51	rna-XM_002304518.3	0.260953	1.62372	0.160713	927	213.5	713.5	157.25	141.75	0.220392	0.663934		54.1241
	JmDREB-52	rna-XM_002319873.3	0.214475	0.918732	0.233446	1326	296.25	1029.75	192.083	156.917	0.186534	0.529677		30.6244
	JmDREB-52	rna-XM_006371516.2	0.202855	1.02477	0.197952	1314	295.167	1018.83	181.083	164.917	0.177736	0.558724		34.1589
	JmDREB-53	rna-XM_002319873.3	0.19878	1.14785	0.173175	1335	297.5	1037.5	181.167	174.833	0.174618	0.587675		38.2618
	JmDREB-53	rna-XM_006371516.2	0.18628	1.16753	0.159551	1320	293.417	1026.58	169.333	173.667	0.164948	0.591877		38.9175
	JmDREB-54	rna-XM_002301006.3	0.329478	2.27016	0.145134	951	224.667	726.333	193.667	160.333	0.266636	0.71365		75.6719
	JmDREB-54	rna-XM_002307062.2	0.243545	1.32803	0.183388	1008	235	773	160.75	146.25	0.207956	0.62234		44.2677
	JmDREB-54	rna-XM_002307354.3	0.302267	1.73773	0.173943	960	227.417	732.583	182.25	153.75	0.248777	0.676072		57.9245
	JmDREB-54	rna-XM_002310538.3	0.20562	1.11507	0.184401	969	229	740	133.083	132.917	0.179842	0.580422		37.169
	JmDREB-55	rna-XM_002301006.3	0.249952	1.91245	0.130698	969	227.667	741.333	157.583	157.417	0.212567	0.691435		63.7483
	JmDREB-55	rna-XM_002307062.2	0.349501	2.21236	0.157977	990	228.167	761.833	212.833	162.167	0.27937	0.710738		73.7453
	JmDREB-55	rna-XM_002307354.3	0.260974	1.58585	0.164564	996	235.667	760.333	167.583	155.417	0.220408	0.659477		52.8616
	JmDREB-55	rna-XM_002310538.3	0.315955	2.14784	0.147104	978	228.833	749.167	193.167	161.833	0.257842	0.70721		71.5945
	JmDREB-56	rna-XM_002301006.3	0.24467	2.52334	0.096963	975	233.75	741.25	154.75	169.25	0.208769	0.724064		84.1112
	JmDREB-56	rna-XM_002307354.3	0.255574	1.39815	0.182794	1002	242.083	759.917	164.583	153.417	0.216581	0.633735		46.605
	JmDREB-56	rna-XM_002307062.2	0.352286	1.62427	0.216889	1008	239.333	768.667	216.083	158.917	0.281114	0.663997		54.1423
	JmDREB-56	rna-XM_002310538.3	0.32418	1.71465	0.189064	999	238.833	760.167	200.083	160.917	0.26321	0.673761		57.1551
	JmDREB-57	rna-XM_002301006.3	0.329229	3.03229	0.108574	987	229.583	757.417	201.833	169.167	0.266476	0.736842		101.076
	JmDREB-57	rna-XM_002307062.2	0.215151	1.08663	0.197999	1095	253.833	841.167	157.333	145.667	0.187042	0.573867		36.2209
	JmDREB-57	rna-XM_002310538.3	0.204686	0.91267	0.224271	1080	251	829	148.5	132.5	0.179131	0.527888		30.4223
	JmERF-02	rna-XM_002311728.3	0.367166	2.33892	0.156981	1083	256.917	826.083	239.833	184.167	0.290326	0.716834		77.9639
	JmERF-02	rna-XM_002314561.3	0.363878	1.7478	0.208192	1131	267.333	863.667	249	181	0.288306	0.677057		58.26
	JmERF-03	rna-XM_002311728.3	0.346804	2.50542	0.138422	1125	270.583	854.417	237.25	195.75	0.277675	0.723437		83.5139
	JmERF-03	rna-XM_002314561.3	0.358747	1.84478	0.194466	1140	274.333	865.667	246.833	188.167	0.285137	0.685905		61.4928
	JmERF-04	rna-XM_006380127.2	0.210408	0.952534	0.220893	255	62.4167	192.583	35.3333	33.6667	0.18347	0.539386		31.7511
	JmERF-05	rna-XM_002297850.3	0.249774	1.65607	0.150823	804	185	619	131.5	123.5	0.212439	0.667568		55.2024
	JmERF-05	rna-XM_002304596.3	0.251841	2.17217	0.11594	819	185.583	633.417	135.5	131.5	0.213919	0.708577		72.4057
	JmERF-06	rna-XM_006370160.2	0.354169	NaN	NaN	633	149.75	483.25	136.417	124.583	0.28229	0.831942	High Sequence Divergence Value (pS>=0.75)	NaN
	JmERF-06	rna-XM_002316845.3	0.358741	NaN	NaN	618	147.167	470.833	134.25	123.75	0.285133	0.840883	High Sequence Divergence Value (pS>=0.75)	NaN
	JmERF-07	rna-XM_006370160.2	0.399374	NaN	NaN	627	148.5	478.5	148.167	123.833	0.309648	0.833895	High Sequence Divergence Value (pS>=0.75)	NaN
	JmERF-07	rna-XM_002305744.3	0.482004	NaN	NaN	483	119.75	363.25	129.167	97.8333	0.355586	0.81698	High Sequence Divergence Value (pS>=0.75)	NaN
	JmERF-07	rna-XM_002310372.3	0.279525	3.92395	0.0712356	573	135.167	437.833	102.167	100.833	0.233346	0.745993		130.798
	JmERF-07	rna-XM_002316845.3	0.300633	NaN	NaN	579	138.25	440.75	109.167	108.833	0.247684	0.787221	High Sequence Divergence Value (pS>=0.75)	NaN
	JmERF-07	rna-XM_006377334.2	0.489209	NaN	NaN	471	113.417	357.583	128.5	105.5	0.359357	0.930198	High Sequence Divergence Value (pS>=0.75)	NaN
	JmERF-07	rna-XM_006372671.2	0.374794	1.75668	0.213354	597	140.75	456.25	134.583	95.4167	0.294977	0.677916		58.556
	JmERF-08	rna-XM_006370160.2	0.410637	NaN	NaN	603	145.5	457.5	144.667	115.333	0.316211	0.792669	High Sequence Divergence Value (pS>=0.75)	NaN
	JmERF-08	rna-XM_002305744.3	0.391518	NaN	NaN	462	117.75	344.25	105	92	0.305011	0.781316	High Sequence Divergence Value (pS>=0.75)	NaN
	JmERF-08	rna-XM_002310372.3	0.30223	NaN	NaN	591	140.083	450.917	112.167	110.833	0.248753	0.791196	High Sequence Divergence Value (pS>=0.75)	NaN
	JmERF-08	rna-XM_002316845.3	0.370992	NaN	NaN	594	145.25	448.75	131.333	115.667	0.292665	0.796328	High Sequence Divergence Value (pS>=0.75)	NaN
	JmERF-08	rna-XM_006377334.2	0.473385	NaN	NaN	480	118.917	361.083	126.75	105.25	0.351027	0.885074	High Sequence Divergence Value (pS>=0.75)	NaN
	JmERF-08	rna-XM_006372671.2	0.26002	NaN	NaN	570	138.417	431.583	94.8333	108.167	0.219734	0.781457	High Sequence Divergence Value (pS>=0.75)	NaN
	JmERF-09	rna-XM_006370160.2	0.274938	NaN	NaN	588	144.5	443.5	102.083	113.917	0.230177	0.788351	High Sequence Divergence Value (pS>=0.75)	NaN
	JmERF-09	rna-XM_002305744.3	0.527636	NaN	NaN	444	112.75	331.25	125.5	94.5	0.378868	0.838137	High Sequence Divergence Value (pS>=0.75)	NaN
	JmERF-09	rna-XM_002316845.3	0.231295	NaN	NaN	570	140.417	429.583	85.5	113.5	0.19903	0.808309	High Sequence Divergence Value (pS>=0.75)	NaN
	JmERF-09	rna-XM_006377334.2	0.569023	NaN	NaN	444	112.583	331.417	132.167	98.8333	0.398793	0.877868	High Sequence Divergence Value (pS>=0.75)	NaN
	JmERF-10	rna-XM_002305744.3	0.532451	NaN	NaN	495	126.25	368.75	140.583	107.417	0.381243	0.850825	High Sequence Divergence Value (pS>=0.75)	NaN
	JmERF-10	rna-XM_006377334.2	0.454894	NaN	NaN	414	105.167	308.833	105.333	85.6667	0.341069	0.81458	High Sequence Divergence Value (pS>=0.75)	NaN
	JmERF-10	rna-XM_002316845.3	0.233468	2.00248	0.116589	600	146	454	91.0833	101.917	0.200624	0.698059		66.7493
	JmERF-11	rna-XM_002305744.3	0.174481	NaN	NaN	474	122.833	351.167	54.6667	96.3333	0.155672	0.784261	High Sequence Divergence Value (pS>=0.75)	NaN
	JmERF-11	rna-XM_006377334.2	0.210474	NaN	NaN	480	124	356	65.3333	96.6667	0.183521	0.77957	High Sequence Divergence Value (pS>=0.75)	NaN
	JmERF-11	rna-XM_006372671.2	0.412925	NaN	NaN	411	101.583	309.417	98.25	80.75	0.317533	0.794914	High Sequence Divergence Value (pS>=0.75)	NaN
	JmERF-13	rna-XM_002300761.3	0.361834	2.50617	0.144377	477	119.333	357.667	102.667	86.3333	0.287046	0.723464		83.539
	JmERF-13	rna-XM_002307595.2	0.374591	NaN	NaN	468	115	353	104.083	86.9167	0.294854	0.755797	High Sequence Divergence Value (pS>=0.75)	NaN
	JmERF-14	rna-XM_002300761.3	0.38271	NaN	NaN	495	121.917	373.083	111.833	92.1667	0.299754	0.755981	High Sequence Divergence Value (pS>=0.75)	NaN
	JmERF-14	rna-XM_002307595.2	0.409422	NaN	NaN	495	121	374	118	91	0.315508	0.752066	High Sequence Divergence Value (pS>=0.75)	NaN
	JmERF-15	rna-XM_002298781.3	0.21899	2.3864	0.0917659	621	153.25	467.75	88.8333	110.167	0.189916	0.718869		79.5467
	JmERF-16	rna-XM_002298781.3	0.231011	1.83952	0.125582	636	155.25	480.75	95.5833	106.417	0.198821	0.685454		61.3172
	JmERF-19	rna-XM_006380178.2	0.287336	1.98542	0.144723	726	167.417	558.583	133.333	116.667	0.238699	0.696864		66.1805
	JmERF-19	rna-XM_002315454.3	0.29926	1.81765	0.164641	660	151.417	508.583	125.5	103.5	0.246764	0.683544		60.5884
	JmERF-20	rna-XM_002301454.3	0.285528	1.5789	0.180839	810	186.75	623.25	148	123	0.237465	0.658635		52.6301
	JmERF-20	rna-XM_002320960.3	0.336942	1.27937	0.263365	837	192.25	644.75	175	118	0.271423	0.613784		42.6458
	JmERF-21	rna-XM_002301454.3	0.270983	1.15174	0.23528	828	193	635	144.417	113.583	0.227428	0.588515		38.3915
	JmERF-21	rna-XM_006380178.2	0.604004	NaN	NaN	648	150.167	497.833	206.5	116.5	0.414797	0.775805	High Sequence Divergence Value (pS>=0.75)	NaN
	JmERF-21	rna-XM_002320960.3	0.237118	0.99804	0.237584	822	189.083	632.917	128.667	104.333	0.203292	0.551785		33.268
	JmERF-22	rna-XM_006369031.2	0.282777	1.59422	0.177377	1095	242.5	852.5	200.833	160.167	0.235582	0.660481		53.1406
	JmERF-22	rna-XM_024596482.1	0.286908	1.47677	0.194281	1095	243.167	851.833	203.083	156.917	0.238407	0.645305		49.2255
	JmERF-23	rna-XM_006369031.2	0.253779	1.27771	0.198619	1101	246	855	184.083	150.917	0.215302	0.613482		42.5905
	JmERF-23	rna-XM_024596482.1	0.252187	1.2649	0.199373	1095	245.583	849.417	181.917	150.083	0.214167	0.61113		42.1634
	JmERF-26	rna-XM_006385763.2	0.393197	2.60586	0.150889	837	194.583	642.417	196.583	141.417	0.306006	0.726767		86.8621
	JmERF-29	rna-XM_006368917.2	0.281197	2.19541	0.128084	909	214.25	694.75	162.917	152.083	0.234497	0.709841		73.1804
	JmERF-29	rna-XM_002304264.3	0.300458	2.93797	0.102267	927	216.417	710.583	175.917	159.083	0.247567	0.735079		97.9325
	JmERF-31	rna-XM_006368917.2	0.332493	2.699	0.123191	906	216.25	689.75	185.25	157.75	0.268576	0.72948		89.9665
	JmERF-31	rna-XM_002304264.3	0.327111	2.66728	0.122639	924	218	706	187.167	158.833	0.265109	0.728593		88.9092
	JmERF-32	rna-XM_002305062.2	0.286127	1.05184	0.272025	816	188.917	627.083	149.167	106.833	0.237874	0.565505		35.0613
	JmERF-32	rna-XM_006377387.2	0.302232	1.09416	0.276224	828	192.833	635.167	158	111	0.248754	0.575627		36.4719
	JmERF-33	rna-XM_024599154.1	0.285005	1.26582	0.225154	528	122.417	405.583	96.1667	74.8333	0.237107	0.6113		42.194
	JmERF-33	rna-XM_024580907.1	0.270747	1.39372	0.194262	537	125.583	411.417	93.5	79.5	0.227264	0.633046		46.4573
	JmERF-34	rna-XM_024599154.1	0.301082	1.96725	0.153047	513	120.167	392.833	97.4167	83.5833	0.247985	0.695562		65.5751
	JmERF-34	rna-XM_024580907.1	0.270774	1.60994	0.168189	519	121.917	397.083	90.25	80.75	0.227282	0.662338		53.6645
	JmERF-35	rna-XM_006368916.2	0.486986	NaN	NaN	690	170.5	519.5	186.083	127.917	0.358197	0.750244	High Sequence Divergence Value (pS>=0.75)	NaN
	JmERF-35	rna-XM_006375064.2	0.428503	2.94285	0.145608	603	144.75	458.25	149.583	106.417	0.326423	0.735176		98.095
	JmERF-36	rna-XM_006368916.2	0.469063	NaN	NaN	645	159.417	485.583	169.333	123.667	0.348721	0.775745	High Sequence Divergence Value (pS>=0.75)	NaN
	JmERF-36	rna-XM_006375064.2	0.364529	NaN	NaN	600	142.5	457.5	132.083	106.917	0.288707	0.750292	High Sequence Divergence Value (pS>=0.75)	NaN
	JmERF-39	rna-XM_002299371.3	0.559165	NaN	NaN	558	130.917	427.083	168.333	101.667	0.394146	0.776575	High Sequence Divergence Value (pS>=0.75)	NaN
	JmERF-39	rna-XM_002304556.3	0.330545	2.50768	0.131813	648	157.333	490.667	131.167	113.833	0.267323	0.723517		83.5892
	JmERF-40	rna-XM_006368916.2	0.244067	1.71463	0.142344	756	188	568	118.333	126.667	0.208333	0.673759		57.1543
	JmERF-40	rna-XM_002304266.3	0.229245	1.56825	0.146178	765	193.333	571.667	112.917	127.083	0.197522	0.657328		52.2751
	JmERF-41	rna-XM_006368916.2	0.233677	1.98998	0.117427	744	186.583	557.417	111.917	130.083	0.200777	0.697186		66.3325
	JmERF-41	rna-XM_006375064.2	0.474891	NaN	NaN	669	162.833	506.167	178.083	125.917	0.351827	0.773286	High Sequence Divergence Value (pS>=0.75)	NaN
	JmERF-42	rna-XM_002319063.3	0.236333	2.19305	0.107765	645	148.417	496.583	100.667	105.333	0.202719	0.709714		73.1015
	JmERF-43	rna-XM_002302012.3	0.381881	1.78337	0.214134	627	145.25	481.75	144.167	98.8333	0.299256	0.680436		59.4457
	JmERF-43	rna-XM_002306806.3	0.188133	1.3909	0.135259	651	145.167	505.833	84.1667	91.8333	0.166392	0.632606		46.3635
	JmERF-43	rna-XM_024607193.1	0.310669	1.57502	0.197248	642	140.417	501.583	127.583	92.4167	0.254361	0.65816		52.5007
	JmERF-43	rna-XM_002315671.2	0.271704	2.11006	0.128766	594	133.333	460.667	105	94	0.227931	0.705		70.3353
	JmERF-43	rna-XM_002319063.3	0.36131	2.84501	0.126998	657	149.25	507.75	145.583	109.417	0.286722	0.73311		94.8338
	JmERF-43	rna-XM_006388714.2	0.368884	3.26191	0.113088	636	144.083	491.917	143.333	106.667	0.291377	0.740312		108.73
	JmERF-44	rna-XM_002302012.3	0.360828	3.28737	0.109762	633	146.833	486.167	139.25	108.75	0.286424	0.740636		109.579
	JmERF-44	rna-XM_002306806.3	0.211174	NaN	NaN	648	145.417	502.583	92.5	113.5	0.184049	0.780516	High Sequence Divergence Value (pS>=0.75)	NaN
	JmERF-44	rna-XM_002315671.2	0.19035	1.09427	0.173952	633	143.75	489.25	82.25	82.75	0.168114	0.575652		36.4755
	JmERF-45	rna-XM_002302012.3	0.32842	NaN	NaN	618	142.667	475.333	126.417	107.583	0.265954	0.754089	High Sequence Divergence Value (pS>=0.75)	NaN
	JmERF-45	rna-XM_002306806.3	0.235516	1.65477	0.142325	657	146.583	510.417	103.167	97.8333	0.202122	0.667425		55.1591
	JmERF-45	rna-XM_024607193.1	0.204027	1.0544	0.1935	657	146.167	510.833	91.25	82.75	0.17863	0.566135		35.1467
	JmERF-46	rna-XM_002302013.3	0.541204	2.14606	0.252185	378	87.9167	290.083	111.833	62.1667	0.385521	0.707109		71.5353
	JmERF-47	rna-XM_002300744.3	0.368723	1.4608	0.252412	387	91.75	295.25	86	59	0.291279	0.643052		48.6932
	JmERF-47	rna-XM_002307604.3	0.398278	1.97464	0.201696	411	98.1667	312.833	96.6667	68.3333	0.309004	0.696095		65.8213
	JmERF-47	rna-XM_006379831.2	0.303105	2.01318	0.15056	411	96.8333	314.167	78.3333	67.6667	0.249337	0.698795		67.106
	JmERF-47	rna-XM_002314598.2	0.336197	1.67925	0.200206	417	97.75	319.25	86.5	65.5	0.270948	0.670077		55.9752
	JmERF-47	rna-XM_002319063.3	0.563833	NaN	NaN	420	100	320	126.833	76.1667	0.396354	0.761667	High Sequence Divergence Value (pS>=0.75)	NaN
	JmERF-48	rna-XM_002307604.3	0.416479	1.57411	0.264581	423	99.9167	323.083	103.25	65.75	0.319577	0.658048		52.4703
	JmERF-48	rna-XM_006379831.2	0.30609	1.80884	0.169219	411	96.6667	314.333	79	66	0.251326	0.682759		60.2946
	JmERF-48	rna-XM_002319063.3	0.525601	NaN	NaN	414	97.0833	316.917	119.75	78.25	0.37786	0.806009	High Sequence Divergence Value (pS>=0.75)	NaN
	JmERF-50	rna-XM_002300744.3	0.304584	1.14843	0.265219	423	101.083	321.917	80.5833	59.4167	0.250324	0.587799		38.2809
	JmERF-50	rna-XM_002307604.3	0.261865	1.23177	0.212592	423	102.917	320.083	70.75	62.25	0.221036	0.604858		41.0591
	JmERF-50	rna-XM_006379831.2	0.363131	NaN	NaN	405	97.8333	307.167	88.4167	77.5833	0.287846	0.793015	High Sequence Divergence Value (pS>=0.75)	NaN
	JmERF-50	rna-XM_002314598.2	0.384127	1.75635	0.218707	435	104	331	99.5	70.5	0.300604	0.677885		58.5451
	JmERF-50	rna-XM_002319063.3	0.559124	2.34434	0.2385	426	102.5	323.5	127.5	73.5	0.394127	0.717073		78.1446
	JmERF-51	rna-XM_002307604.3	0.265218	1.63783	0.161933	414	98.4167	315.583	70.5	65.5	0.223396	0.665538		54.5942
	JmERF-51	rna-XM_006379831.2	0.420984	3.77793	0.111432	414	98.4167	315.583	101.667	73.3333	0.322155	0.745131		125.931
	JmERF-51	rna-XM_002314598.2	0.359101	NaN	NaN	435	102.667	332.333	94.8333	78.1667	0.285356	0.761364	High Sequence Divergence Value (pS>=0.75)	NaN
	JmERF-52	rna-XM_002300744.3	0.317506	NaN	NaN	402	93.9167	308.083	79.75	75.25	0.258859	0.801242	High Sequence Divergence Value (pS>=0.75)	NaN
	JmERF-52	rna-XM_002314598.2	0.210075	1.18718	0.176953	444	103.333	340.667	62.4167	61.5833	0.183219	0.595968		39.5728
	JmERF-53	rna-XM_006384349.2	0.439308	NaN	NaN	711	156.833	554.167	184.25	123.75	0.332481	0.789054	High Sequence Divergence Value (pS>=0.75)	NaN
	JmERF-53	rna-XM_002310109.1	0.490067	1.89987	0.257948	531	123.833	407.167	146.5	85.5	0.359804	0.690444		63.329
	JmERF-53	rna-XM_002313815.2	0.34448	NaN	NaN	672	149.75	522.25	144.25	116.75	0.276209	0.779633	High Sequence Divergence Value (pS>=0.75)	NaN
	JmERF-54	rna-XM_006384349.2	0.354059	NaN	NaN	708	155.833	552.167	155.833	124.167	0.282222	0.796791	High Sequence Divergence Value (pS>=0.75)	NaN
	JmERF-54	rna-XM_002310109.1	0.459295	NaN	NaN	540	125.833	414.167	142.25	100.75	0.343461	0.800662	High Sequence Divergence Value (pS>=0.75)	NaN
	JmERF-54	rna-XM_002313815.2	0.37843	NaN	NaN	702	155.75	546.25	162.333	129.667	0.297178	0.832531	High Sequence Divergence Value (pS>=0.75)	NaN
	JmERF-55	rna-XM_002302128.2	0.300928	1.41148	0.2132	1257	313	944	234	199	0.247881	0.635783		47.0493
	JmERF-55	rna-XM_024600516.1	0.294163	1.29166	0.22774	1254	313.583	940.417	228.833	193.167	0.243332	0.615998		43.0554
	JmERF-55	rna-XM_002310589.3	0.509741	2.55819	0.199258	915	223.833	691.167	255.667	162.333	0.369906	0.725242		85.2731
	JmERF-56	rna-XM_002302128.2	0.521682	2.17214	0.24017	1158	287.667	870.333	327.167	203.833	0.37591	0.708575		72.4046
	JmERF-56	rna-XM_024600516.1	0.509212	2.44845	0.207973	1104	278.417	825.583	305.167	200.833	0.369638	0.721341		81.6151
	JmERF-56	rna-XM_002307106.3	0.323023	1.47496	0.219004	918	222.333	695.667	182.583	143.417	0.262458	0.645052		49.1653
	JmERF-56	rna-XM_002310589.3	0.358673	1.49023	0.240684	933	226.5	706.5	201.417	146.583	0.285091	0.647167		49.6742
	JmERF-57	rna-XM_002302128.2	0.469867	2.27189	0.206818	1125	280.333	844.667	294.917	200.083	0.349152	0.713734		75.7296
	JmERF-57	rna-XM_002307106.3	0.348677	1.45386	0.239829	921	223.5	697.5	194.5	143.5	0.278853	0.642058		48.462
	JmERF-57	rna-XM_024600516.1	0.502373	1.94091	0.258833	1113	279.333	833.667	305.25	193.75	0.366154	0.693616		64.6971
	JmERF-57	rna-XM_002310589.3	0.361111	1.3535	0.266797	927	227.417	699.583	200.5	142.5	0.286599	0.626603		45.1167
	JmERF-58	rna-XM_002297841.3	0.372922	1.65299	0.225604	642	148.25	493.75	145.083	98.9167	0.29384	0.667229		55.0998
	JmERF-58	rna-XM_024598403.1	0.376932	1.58066	0.238464	666	156.333	509.667	151	103	0.296272	0.658849		52.6888
	JmERF-58	rna-XM_002318140.3	0.271128	1.11034	0.244185	696	163.833	532.167	121.083	94.9167	0.227529	0.579349		37.0113
	JmERF-59	rna-XM_002297841.3	0.259695	2.11113	0.123013	630	149.75	480.25	105.417	105.583	0.219504	0.705064		70.3708
	JmERF-59	rna-XM_024598403.1	0.275197	1.56969	0.175319	654	157.667	496.333	114.333	103.667	0.230356	0.657505		52.323
	JmERF-59	rna-XM_002318140.3	0.389329	2.93068	0.132846	621	149.333	471.667	143.25	109.75	0.30371	0.734933		97.6892
	JmERF-60	rna-XM_002297841.3	0.22387	1.44414	0.155019	642	153.75	488.25	94.5	98.5	0.193548	0.64065		48.1381
	JmERF-60	rna-XM_024598403.1	0.192415	1.30175	0.147813	645	157.417	487.583	82.75	97.25	0.169715	0.617787		43.3915
	JmERF-60	rna-XM_002318140.3	0.348745	2.70321	0.129012	618	150.083	467.917	130.5	109.5	0.278896	0.729595		90.1069
	JmERF-61	rna-XM_002319942.3	0.285893	2.74048	0.104322	666	155.583	510.417	121.333	113.667	0.237714	0.730584		91.3492
	JmERF-61	rna-XM_002325598.3	0.293708	1.63832	0.179274	660	155.25	504.75	122.667	103.333	0.243025	0.665593		54.6106
	JmERF-62	rna-XM_002319942.3	0.354108	NaN	NaN	750	175.75	574.25	162.083	138.917	0.282252	0.790422	High Sequence Divergence Value (pS>=0.75)	NaN
	JmERF-62	rna-XM_002325598.3	0.399311	2.20788	0.180857	777	185.667	591.333	183.083	131.917	0.309611	0.710503		73.596
	JmERF-63	rna-XM_002299457.3	0.475183	NaN	NaN	906	210.417	695.583	244.833	175.167	0.351983	0.832475	High Sequence Divergence Value (pS>=0.75)	NaN
	JmERF-63	rna-XM_002301360.3	0.455092	NaN	NaN	762	174.083	587.917	200.583	137.417	0.341176	0.789373	High Sequence Divergence Value (pS>=0.75)	NaN
	JmERF-63	rna-XM_002303589.2	0.496289	NaN	NaN	939	217.75	721.25	261.833	171.167	0.363027	0.78607	High Sequence Divergence Value (pS>=0.75)	NaN
	JmERF-63	rna-XM_024582030.1	0.334499	2.51372	0.133069	945	218.083	726.917	196.167	157.833	0.269861	0.723729		83.7906
	JmERF-63	rna-XM_002320143.3	0.560318	NaN	NaN	837	190.083	646.917	255.333	147.667	0.394693	0.776852	High Sequence Divergence Value (pS>=0.75)	NaN
	JmERF-63	rna-XM_006374263.2	0.308385	2.53321	0.121737	933	216.5	716.5	181.167	156.833	0.252849	0.724403		84.4403
	JmERF-64	rna-XM_002299457.3	0.495044	NaN	NaN	774	181.167	592.833	214.833	148.167	0.362384	0.817847	High Sequence Divergence Value (pS>=0.75)	NaN
	JmERF-64	rna-XM_002301360.3	0.422013	4.40978	0.0956992	738	168.917	569.083	183.667	126.333	0.322741	0.747903		146.993
	JmERF-64	rna-XM_002303589.2	0.504697	NaN	NaN	774	181	593	217.833	153.167	0.367341	0.846225	High Sequence Divergence Value (pS>=0.75)	NaN
	JmERF-64	rna-XM_024582030.1	0.595715	NaN	NaN	777	182.417	594.583	244.417	138.583	0.411072	0.759708	High Sequence Divergence Value (pS>=0.75)	NaN
	JmERF-64	rna-XM_002320143.3	0.440583	NaN	NaN	753	170.5	582.5	194.083	139.917	0.33319	0.820626	High Sequence Divergence Value (pS>=0.75)	NaN
	JmERF-64	rna-XM_006374263.2	0.477147	NaN	NaN	774	177.25	596.75	210.667	147.333	0.353023	0.831218	High Sequence Divergence Value (pS>=0.75)	NaN
	JmERF-65	rna-XM_002299457.3	0.487878	NaN	NaN	870	204.333	665.667	238.75	167.25	0.358663	0.818515	High Sequence Divergence Value (pS>=0.75)	NaN
	JmERF-65	rna-XM_002301360.3	0.354543	2.01624	0.175843	849	192.417	656.583	185.5	134.5	0.282523	0.699004		67.2081
	JmERF-65	rna-XM_002303589.2	0.511693	NaN	NaN	855	200.5	654.5	242.75	159.25	0.370894	0.794264	High Sequence Divergence Value (pS>=0.75)	NaN
	JmERF-65	rna-XM_024582030.1	0.518473	NaN	NaN	879	203.75	675.25	252.75	161.25	0.374306	0.791411	High Sequence Divergence Value (pS>=0.75)	NaN
	JmERF-65	rna-XM_002320143.3	0.347364	3.03096	0.114605	837	188.083	648.917	180.417	138.583	0.278027	0.736819		101.032
	JmERF-66	rna-XM_002299457.3	0.428642	NaN	NaN	912	212.667	699.333	228.333	167.667	0.326501	0.788401	High Sequence Divergence Value (pS>=0.75)	NaN
	JmERF-66	rna-XM_002301360.3	0.500857	NaN	NaN	807	184.583	622.417	227.417	144.583	0.365377	0.783296	High Sequence Divergence Value (pS>=0.75)	NaN
	JmERF-66	rna-XM_002303589.2	0.416985	NaN	NaN	888	209.333	678.667	217.083	165.917	0.319867	0.792596	High Sequence Divergence Value (pS>=0.75)	NaN
	JmERF-66	rna-XM_024582030.1	0.34883	3.29246	0.105948	945	221.75	723.25	201.75	164.25	0.278949	0.740699		109.749
	JmERF-66	rna-XM_002320143.3	0.474511	NaN	NaN	789	181.583	607.417	213.583	137.417	0.351626	0.756769	High Sequence Divergence Value (pS>=0.75)	NaN
	JmERF-66	rna-XM_006374263.2	0.312925	NaN	NaN	921	215.833	705.167	180.417	163.583	0.25585	0.757915	High Sequence Divergence Value (pS>=0.75)	NaN
	JmERF-67	rna-XM_002299457.3	0.294736	1.92917	0.152779	876	199.333	676.667	164.917	138.083	0.243719	0.692726		64.3056
	JmERF-67	rna-XM_002301360.3	0.441531	NaN	NaN	840	188	652	217.583	152.417	0.333717	0.810727	High Sequence Divergence Value (pS>=0.75)	NaN
	JmERF-67	rna-XM_002303589.2	0.343029	2.29182	0.149676	909	208.833	700.167	192.75	149.25	0.275292	0.714685		76.394
	JmERF-67	rna-XM_002320143.3	0.435298	NaN	NaN	855	189.833	665.167	219.667	155.333	0.330243	0.818262	High Sequence Divergence Value (pS>=0.75)	NaN
	JmERF-68	rna-XM_002299457.3	0.313014	1.48844	0.210297	912	213.833	698.167	178.667	138.333	0.255908	0.646921		49.6145
	JmERF-68	rna-XM_002301360.3	0.481812	NaN	NaN	852	194.917	657.083	233.583	158.417	0.355485	0.81274	High Sequence Divergence Value (pS>=0.75)	NaN
	JmERF-68	rna-XM_002303589.2	0.329041	1.69283	0.194373	930	217.917	712.083	189.667	146.333	0.266355	0.671511		56.4277
	JmERF-68	rna-XM_024582030.1	0.430599	NaN	NaN	903	214.417	688.583	225.583	168.417	0.327605	0.785464	High Sequence Divergence Value (pS>=0.75)	NaN
	JmERF-68	rna-XM_002320143.3	0.521588	NaN	NaN	846	194.167	651.833	245	155	0.375863	0.798283	High Sequence Divergence Value (pS>=0.75)	NaN
	JmERF-68	rna-XM_006374263.2	0.481951	NaN	NaN	921	218.583	702.417	249.75	178.25	0.355558	0.815478	High Sequence Divergence Value (pS>=0.75)	NaN
	JmERF-72	rna-XM_006386525.2	0.2186	1.21425	0.18003	807	186.917	620.083	117.583	112.417	0.189625	0.601427		40.4749
	JmERF-72	rna-XM_002320729.1	0.228023	1.23113	0.185214	813	186.583	626.417	123.167	112.833	0.196621	0.604734		41.0377
	JmERF-73	rna-XM_006386525.2	0.179358	1.26573	0.141703	804	187.583	616.417	98.3333	114.667	0.159524	0.611284		42.1911
	JmERF-73	rna-XM_002320729.1	0.201557	1.39983	0.143987	813	188.75	624.25	110.333	119.667	0.176745	0.633996		46.6611
	JmERF-74	rna-XM_002311287.2	0.268707	1.06616	0.252033	1125	244.583	880.417	198.833	139.167	0.22584	0.568995		35.5387
	JmERF-74	rna-XM_024610706.1	0.420125	1.8567	0.226275	783	178.333	604.667	194.5	122.5	0.321665	0.686916		61.8901
	JmERF-74	rna-XM_002323842.3	0.323933	1.69209	0.191439	1143	250.583	892.417	234.75	168.25	0.26305	0.671433		56.4031
	JmERF-75	rna-XM_002311287.2	0.34586	1.42359	0.242949	1131	248.583	882.417	244.5	158.5	0.27708	0.637613		47.4532
	JmERF-75	rna-XM_024610706.1	0.406482	2.25978	0.179877	747	166.75	580.25	182.083	118.917	0.313802	0.713143		75.326
	JmERF-75	rna-XM_002323842.3	0.189853	1.12746	0.16839	1191	262.917	928.083	155.667	153.333	0.167729	0.583201		37.5821
	JmERF-76	rna-XM_002311287.2	0.321584	2.1197	0.151712	1089	239.167	849.833	222.25	168.75	0.261522	0.705575		70.6567
	JmERF-76	rna-XM_024610706.1	0.462395	2.50893	0.184299	753	169.417	583.583	201.417	122.583	0.345138	0.723561		83.6311
	JmERF-76	rna-XM_002323842.3	0.183209	1.22284	0.149822	1179	261.833	917.167	149.083	157.917	0.162548	0.603119		40.7613
	JmERF-77	rna-XM_002299068.2	0.264971	0.871167	0.304157	807	177.583	629.417	140.5	91.5	0.223223	0.515251		29.0389
	JmERF-77	rna-XM_024597343.1	0.270356	1.05361	0.256601	795	175.667	619.333	140.583	99.4167	0.226991	0.565939		35.1202
	JmERF-79	rna-XM_002325808.3	0.243228	1.31662	0.184737	771	169.25	601.75	125	105	0.207727	0.620384		43.8874
	JmERF-80	rna-XM_006385256.2	0.196316	2.31985	0.0846244	516	119.417	396.583	68.5	85.5	0.172725	0.71598		77.3285
	JmERF-80	rna-XM_002308044.3	0.187065	1.29553	0.144393	615	137.833	477.167	79	85	0.165561	0.616687		43.1843
	JmERF-80	rna-XM_002309589.3	0.280185	1.93693	0.144654	567	127.167	439.833	102.833	88.1667	0.233801	0.693316		64.5645
	JmERF-80	rna-XM_002324616.3	0.172863	1.48687	0.11626	612	139.167	472.833	73	90	0.154388	0.646707		49.5625
	JmERF-80	rna-XM_002324823.3	0.228789	1.33549	0.171315	528	119.333	408.667	80.5833	74.4167	0.197186	0.623603		44.5162
	JmERF-81	rna-XM_002309589.3	0.148116	1.02099	0.145071	546	121.917	424.083	57	68	0.134408	0.557758		34.033
	JmERF-81	rna-XM_002308044.3	0.271182	NaN	NaN	579	128.583	450.417	102.5	97.5	0.227567	0.758263	High Sequence Divergence Value (pS>=0.75)	NaN
	JmERF-81	rna-XM_002324823.3	0.138399	1.01978	0.135716	525	117.5	407.5	51.5	65.5	0.12638	0.557447		33.9925
	JmERF-81	rna-XM_002324616.3	0.237357	2.14061	0.110883	576	128.75	447.25	91	91	0.203466	0.706796		71.3536
	JmERF-82	rna-XM_002297767.3	0.207527	0.836947	0.247958	504	116.5	387.5	70.25	58.75	0.18129	0.504292		27.8982
	JmERF-82	rna-XM_002304681.3	0.172286	0.925369	0.186181	495	113.333	381.667	58.75	60.25	0.15393	0.531618		30.8456
	JmERF-82	rna-XM_002308655.3	0.184242	NaN	NaN	507	116.75	390.25	63.75	91.25	0.163357	0.781585	High Sequence Divergence Value (pS>=0.75)	NaN
	JmERF-82	rna-XM_002324281.3	0.180018	2.28339	0.0788378	504	116.083	387.917	62.0833	82.9167	0.160043	0.714286		76.1131
	JmERF-83	rna-XM_002297767.3	0.24723	1.03	0.240029	525	121.417	403.583	85	68	0.210613	0.560055		34.3335
	JmERF-83	rna-XM_002304681.3	0.184633	1.15591	0.15973	528	121.167	406.833	66.5833	71.4167	0.163662	0.589409		38.5302
	JmERF-83	rna-XM_002308655.3	0.256873	2.9322	0.087604	546	126.083	419.917	91.3333	92.6667	0.217503	0.734964		97.7401
	JmERF-83	rna-XM_002324281.3	0.223296	4.97202	0.0449106	543	126.167	416.833	80.5	94.5	0.193123	0.749009		165.734
	JmERF-86	rna-XM_002297767.3	0.21141	1.56645	0.134961	537	124.917	412.083	75.9167	82.0833	0.184226	0.657105		52.215
	JmERF-86	rna-XM_002304681.3	0.231408	1.75198	0.132084	537	123.5	413.5	82.3333	83.6667	0.199113	0.677463		58.3994
	JmERF-86	rna-XM_002308655.3	0.169054	1.59139	0.10623	555	127.75	427.25	64.6667	84.3333	0.151356	0.660144		53.0465
	JmERF-86	rna-XM_002324281.3	0.16654	1.36511	0.121997	564	131	433	64.6667	82.3333	0.149346	0.628499		45.5037
	JmERF-87	rna-XM_002297767.3	0.216873	1.84346	0.117645	522	122	400	75.3333	83.6667	0.188333	0.685792		61.4488
	JmERF-87	rna-XM_002304681.3	0.224122	2.16622	0.103462	522	120.25	401.75	77.8333	85.1667	0.193736	0.708247		72.2074
	JmERF-87	rna-XM_002308655.3	0.185254	2.28144	0.0812002	558	128	430	70.5833	91.4167	0.164147	0.714193		76.048
	JmERF-87	rna-XM_002324281.3	0.159206	1.46889	0.108386	555	128.583	426.417	61.1667	82.8333	0.143443	0.6442		48.963
	JmERF-88	rna-XM_024607595.1	0.547626	1.57156	0.348461	735	164.833	570.167	221.583	108.417	0.388629	0.657735		52.3852
	JmERF-88	rna-XM_002315907.3	0.565877	NaN	NaN	729	163.75	565.25	224.583	123.417	0.397317	0.75369	High Sequence Divergence Value (pS>=0.75)	NaN
	JmERF-88	rna-XM_006374305.2	0.547063	1.07809	0.507439	762	169.333	592.667	230.167	96.8333	0.388358	0.57185		35.9362
	JmERF-89	rna-XM_024607595.1	0.401657	2.04284	0.196617	846	192.167	653.833	203.333	134.667	0.310986	0.700781		68.0946
	JmERF-89	rna-XM_002315907.3	0.406246	2.24721	0.180778	900	202.333	697.667	218.833	144.167	0.313665	0.712521		74.907
	JmERF-90	rna-XM_024607595.1	0.455619	1.2075	0.377324	870	196.917	673.083	229.833	118.167	0.341463	0.600085		40.2501
	JmERF-90	rna-XM_002315907.3	0.513189	1.29326	0.396817	957	213.917	743.083	276.167	131.833	0.37165	0.616284		43.1088
	JmRAV-01	rna-XM_024603035.1	0.298693	1.15066	0.259584	1011	216.167	794.833	195.833	127.167	0.246383	0.588281		38.3553
	JmRAV-01	rna-XM_024590588.1	0.313674	1.6969	0.184851	1011	216.167	794.833	203.75	145.25	0.256343	0.671935		56.5634
	JmRAV-02	rna-XM_002303989.2	0.291317	1.5907	0.183137	957	193.417	763.583	184.333	127.667	0.241406	0.66006		53.0233
	JmRAV-03	rna-XM_002303989.2	0.314221	1.69746	0.185112	1026	208.583	817.417	209.833	140.167	0.256703	0.671994		56.5821
	JmRAV-04	rna-XM_002311402.3	0.319945	NaN	NaN	882	194.417	687.583	179.083	152.917	0.260453	0.786541	High Sequence Divergence Value (pS>=0.75)	NaN
	JmRAV-04	rna-XM_002315922.3	0.335988	2.70438	0.124238	897	196.333	700.667	189.75	143.25	0.270814	0.729626		90.1459
	JmRAV-05	rna-XM_002311402.3	0.170102	2.62134	0.0648913	1065	239.833	825.167	125.583	174.417	0.152191	0.727241		87.378
	JmRAV-05	rna-XM_002315922.3	0.167988	2.08288	0.0806517	1056	237.083	818.917	123.25	166.75	0.150504	0.703339		69.4292
	JmRAV-06	rna-XM_002311402.3	0.161592	3.33691	0.0484257	1062	237.667	824.333	119.833	176.167	0.14537	0.741234		111.23
	JmRAV-06	rna-XM_002315922.3	0.166501	2.51389	0.0662325	1056	235.583	820.417	122.5	170.5	0.149314	0.723735		83.7963
	JmSoloist-01	rna-XM_006386816.2	0.153365	0.673751	0.227629	684	154.083	529.917	73.5	68.5	0.138701	0.444565		22.4584
	Mean		0.301005	1.59422	0.165279	709.5	167.583	547.75	137.583	118.542	0.247933	0.69208		53.1406

## Sheet: Table S7
Supplementary Table S7. The Ka/Ks ratios and estimated divergence time for orthologous AP2/ERF genes between J. mandshurica and Actinidia chinensis
	Gene Name	Gene ID	Ka	Ks	Ka_Ks	EffectiveLen	AverageS-sites	AverageN-sites	cN	cS	pN	pS	Note	Mya
	JmAP2-02	Actinidia24561.t1	0.27972	1.6749	0.167007	990	235.833	754.167	176.083	157.917	0.233481	0.669611		55.83
	JmAP2-02	Actinidia28819.t1	0.251033	1.587	0.158181	1092	260	832	177.5	171.5	0.213341	0.659615		52.9
	JmAP2-03	Actinidia04147.t1	0.238991	1.31772	0.181368	948	221.167	726.833	148.75	137.25	0.204655	0.620573		43.9239
	JmAP2-05	Actinidia13113.t2	0.315465	2.96092	0.106543	1041	240.417	800.583	206.167	176.833	0.257521	0.735529		98.6975
	JmAP2-05	Actinidia07098.t1	0.234676	NaN	NaN	759	173.417	585.583	118	133	0.201508	0.766939	High Sequence Divergence Value (pS>=0.75)	NaN
	JmAP2-05	Actinidia05276.t1	0.341632	1.82123	0.187583	1134	263.333	870.667	238.917	180.083	0.274407	0.683861		60.7078
	JmAP2-05	Actinidia03019.t1	0.35338	1.57228	0.224756	1299	311	988	278.417	204.583	0.281798	0.657824		52.4094
	JmAP2-05	Actinidia37282.t1	0.324907	2.69398	0.120605	1155	267.25	887.75	234.083	194.917	0.263682	0.729342		89.7993
	JmAP2-05	Actinidia38241.t1	0.279799	1.54215	0.181434	1170	272.917	897.083	209.5	178.5	0.233535	0.654046		51.4051
	JmAP2-05	Actinidia03756.t1	0.48024	4.14549	0.115846	1023	237.5	785.5	278.583	177.417	0.354657	0.747018		138.183
	JmAP2-06	Actinidia07098.t1	0.174093	1.15302	0.150989	768	176.917	591.083	91.8333	104.167	0.155364	0.588789		38.434
	JmAP2-06	Actinidia00814.t3	0.189486	1.12668	0.168181	1089	249.417	839.583	140.583	145.417	0.167444	0.583027		37.556
	JmAP2-06	Actinidia03019.t1	0.316008	1.15031	0.274716	1383	325	1058	272.833	191.167	0.257876	0.588205		38.3436
	JmAP2-06	Actinidia37282.t1	0.24393	0.771034	0.316368	1428	335.083	1092.92	227.583	161.417	0.208235	0.481721		25.7011
	JmAP2-06	Actinidia03756.t1	0.299765	0.986758	0.303788	1236	287	949	234.5	157.5	0.247102	0.54878		32.8919
	JmAP2-07	Actinidia12034.t1	0.183514	1.29248	0.141986	1194	270.5	923.5	150.333	166.667	0.162787	0.616143		43.0825
	JmAP2-07	Actinidia16472.t1	0.218186	1.28141	0.170271	1233	286.167	946.833	179.25	175.75	0.189315	0.614153		42.7135
	JmAP2-07	Actinidia36473.t1	0.130334	1.53462	0.0849287	894	204.417	689.583	82.5	133.5	0.119637	0.653078		51.1541
	JmAP2-08	Actinidia12034.t1	0.177611	1.17219	0.151521	1191	268.333	922.667	145.917	159.083	0.158147	0.592857		39.0729
	JmAP2-08	Actinidia16472.t1	0.2162	1.45414	0.148679	1233	282.667	950.333	178.5	181.5	0.187829	0.642099		48.4715
	JmAP2-08	Actinidia36473.t1	0.135544	1.12593	0.120385	894	205.167	688.833	85.4167	119.583	0.124002	0.582859		37.531
	JmAP2-10	Actinidia39217.t1	0.137145	0.947171	0.144795	1212	283.833	928.167	116.333	152.667	0.125337	0.537874		31.5724
	JmAP2-10	Actinidia09321.t2	0.140383	0.832386	0.168651	1209	283.417	925.583	118.5	142.5	0.128027	0.502793		27.7462
	JmAP2-11	Actinidia06078.t1	0.160823	1.11888	0.143736	981	219.917	761.083	110.167	127.833	0.14475	0.581281		37.2959
	JmAP2-11	Actinidia31185.t1	0.281689	1.68024	0.167649	1128	252.917	875.083	205.5	169.5	0.234835	0.670181		56.0079
	JmAP2-11	Actinidia02699.t1	0.172505	0.957439	0.180174	903	206.5	696.5	107.333	111.667	0.154104	0.540759		31.9146
	JmAP2-12	Actinidia06078.t1	0.249877	1.55502	0.160691	900	204.75	695.25	147.75	134.25	0.212513	0.655678		51.8339
	JmAP2-12	Actinidia31185.t1	0.285611	0.887323	0.32188	1053	236.583	816.417	193.917	123.083	0.237522	0.520254		29.5774
	JmAP2-13	Actinidia31185.t1	0.278136	0.942509	0.295102	1065	241.667	823.333	191.333	129.667	0.232389	0.536552		31.417
	JmAP2-13	Actinidia02699.t1	0.238936	1.6345	0.146183	882	203.083	678.917	138.917	135.083	0.204615	0.665162		54.4833
	JmAP2-15	Actinidia25486.t1	0.163682	1.46432	0.11178	963	222.333	740.667	108.917	143.083	0.147052	0.643553		48.8107
	JmAP2-15	Actinidia18264.t1	0.151225	1.98357	0.0762387	1005	234.667	770.333	105.5	163.5	0.136954	0.696733		66.1189
	JmAP2-15	Actinidia08932.t1	0.183211	2.15245	0.0851177	954	221.917	732.083	119	157	0.16255	0.707473		71.7482
	JmAP2-15	Actinidia36861.t1	0.166312	1.80211	0.0922874	927	215.25	711.75	106.167	146.833	0.149163	0.682153		60.0703
	JmAP2-16	Actinidia33302.t1	0.270257	1.42586	0.18954	933	209.917	723.083	164.083	133.917	0.226922	0.637952		47.5286
	JmAP2-17	Actinidia18264.t1	0.135972	1.48056	0.0918384	1020	240	780	97	155	0.124359	0.645833		49.352
	JmAP2-17	Actinidia08932.t1	0.190089	2.84551	0.0668032	1005	235.75	769.25	129.167	172.833	0.167912	0.733121		94.8504
	JmAP2-17	Actinidia36861.t1	0.165733	1.38437	0.119717	963	223.25	739.75	110	141	0.148699	0.631579		46.1457
	JmAP2-18	Actinidia24561.t1	0.115202	1.40795	0.0818225	972	236.917	735.083	78.5	150.5	0.106791	0.635244		46.9317
	JmAP2-18	Actinidia28819.t1	0.136376	1.31444	0.103752	1128	273.25	854.75	106.583	169.417	0.124695	0.620006		43.8146
	JmAP2-19	Actinidia04147.t1	0.201612	1.2759	0.158016	1377	324.417	1052.58	186.083	198.917	0.176787	0.613152		42.53
	JmAP2-20	Actinidia16407.t1	0.228099	1.43684	0.158751	1365	301.5	1063.5	209.167	192.833	0.196678	0.63958		47.8945
	JmAP2-20	Actinidia10225.t1	0.280301	1.40416	0.199622	1389	307.25	1081.75	253	195	0.23388	0.634662		46.8052
	JmAP2-21	Actinidia16407.t1	0.222995	1.27945	0.174289	1638	363.583	1274.42	245.833	223.167	0.192899	0.613798		42.6483
	JmAP2-21	Actinidia10225.t1	0.247508	1.39797	0.177049	1635	364.917	1270.08	267.75	231.25	0.210813	0.633706		46.5989
	JmAP2-22	Actinidia16407.t1	0.241593	2.59253	0.0931882	1599	361.167	1237.83	255.667	262.333	0.206544	0.72635		86.4175
	JmAP2-22	Actinidia10225.t1	0.172357	1.3885	0.124132	1659	377.5	1281.5	197.333	238.667	0.153986	0.63223		46.2834
	JmAP2-22	Actinidia19292.t1	0.183794	1.59826	0.114996	1251	287.333	963.667	157.083	189.917	0.163006	0.660963		53.2755
	JmAP2-23	Actinidia26026.t2	0.245544	1.436	0.170991	1455	337.917	1117.08	233.917	216.083	0.209399	0.639457		47.8668
	JmAP2-24	Actinidia06886.t1	0.0910776	0.905767	0.100553	918	209.667	708.333	60.75	110.25	0.0857647	0.525835		30.1922
	JmAP2-24	Actinidia16308.t1	0.188486	0.888304	0.212186	822	186.5	635.5	105.917	97.0833	0.166667	0.520554		29.6101
	JmAP2-25	Actinidia16407.t1	0.219553	2.76946	0.0792763	1647	372.5	1274.5	242.583	272.417	0.190336	0.73132		92.3154
	JmAP2-25	Actinidia10225.t1	0.158392	1.62886	0.0972414	1704	388.5	1315.5	187.833	258.167	0.142785	0.664522		54.2953
	JmAP2-25	Actinidia19292.t1	0.149103	2.07272	0.071936	1287	296	991	134	208	0.135217	0.702703		69.0905
	JmAP2-26	Actinidia06788.t1	0.152553	1.10567	0.137974	1899	429	1470	202.917	248.083	0.138039	0.578283		36.8556
	JmAP2-27	Actinidia06788.t1	0.179312	1.19745	0.149745	1956	447	1509	240.667	267.333	0.159488	0.598061		39.9149
	JmDREB-01	Actinidia35451.t1	0.455765	2.32796	0.195779	735	173.333	561.667	191.833	124.167	0.341543	0.716346		77.5986
	JmDREB-01	Actinidia24184.t1	0.475757	NaN	NaN	606	148.75	457.25	161.083	112.917	0.352287	0.759104	High Sequence Divergence Value (pS>=0.75)	NaN
	JmDREB-01	Actinidia37093.t1	0.383119	1.52388	0.251411	633	153.833	479.167	143.75	100.25	0.3	0.651679		50.796
	JmDREB-03	Actinidia35451.t1	0.489741	NaN	NaN	621	147.833	473.167	170.167	113.833	0.359634	0.770011	High Sequence Divergence Value (pS>=0.75)	NaN
	JmDREB-03	Actinidia31286.t1	0.599022	2.2409	0.267313	579	137.25	441.75	182.25	97.75	0.412564	0.712204		74.6968
	JmDREB-03	Actinidia24184.t1	0.333809	NaN	NaN	495	121.667	373.333	100.583	100.417	0.26942	0.825342	High Sequence Divergence Value (pS>=0.75)	NaN
	JmDREB-03	Actinidia05451.t1	0.564839	NaN	NaN	624	151.083	472.917	187.667	116.333	0.396828	0.769994	High Sequence Divergence Value (pS>=0.75)	NaN
	JmDREB-04	Actinidia05230.t1	0.51528	NaN	NaN	576	140.667	435.333	162.25	109.75	0.372703	0.780213	High Sequence Divergence Value (pS>=0.75)	NaN
	JmDREB-04	Actinidia02044.t1	0.616787	NaN	NaN	654	156.333	497.667	209.25	125.75	0.420462	0.804371	High Sequence Divergence Value (pS>=0.75)	NaN
	JmDREB-04	Actinidia34076.t1	0.350366	3.18866	0.109879	744	173.583	570.417	159.667	128.333	0.279912	0.739318		106.289
	JmDREB-04	Actinidia03102.t1	0.568135	NaN	NaN	639	156.417	482.583	192.25	118.75	0.398377	0.75919	High Sequence Divergence Value (pS>=0.75)	NaN
	JmDREB-04	Actinidia14518.t1	0.370632	1.85189	0.200137	639	152.583	486.417	142.25	104.75	0.292445	0.68651		61.7298
	JmDREB-05	Actinidia14518.t1	0.379851	2.14492	0.177093	648	156.167	491.833	146.583	110.417	0.298035	0.707044		71.4973
	JmDREB-06	Actinidia02046.t1	0.320972	1.61447	0.198809	417	102.333	314.667	82.1667	67.8333	0.261123	0.662866		53.8158
	JmDREB-06	Actinidia34076.t1	0.254445	1.46881	0.173232	639	152	487	105.083	97.9167	0.215777	0.644189		48.9604
	JmDREB-06	Actinidia14518.t1	0.368641	1.25596	0.293514	606	146.167	459.833	133.917	89.0833	0.291229	0.609464		41.8653
	JmDREB-07	Actinidia34076.t1	0.198446	1.24985	0.158776	636	152.333	483.667	84.3333	92.6667	0.174363	0.608315		41.6617
	JmDREB-07	Actinidia14518.t1	0.327668	1.91026	0.171531	591	141.167	449.833	119.417	97.5833	0.265469	0.691263		63.6752
	JmDREB-10	Actinidia15373.t1	0.31325	1.35706	0.23083	543	123.833	419.167	107.333	77.6667	0.256064	0.627187		45.2353
	JmDREB-10	Actinidia37989.t1	0.56089	NaN	NaN	486	108.75	377.25	149	85	0.394964	0.781609	High Sequence Divergence Value (pS>=0.75)	NaN
	JmDREB-11	Actinidia15373.t1	0.268678	1.97014	0.136375	534	122.167	411.833	93	85	0.22582	0.695771		65.6713
	JmDREB-11	Actinidia37989.t1	0.517625	1.94349	0.266339	552	123.833	428.167	160.083	85.9167	0.373881	0.693809		64.7829
	JmDREB-12	Actinidia20766.t1	0.534701	NaN	NaN	567	128.917	438.083	167.5	98.5	0.382347	0.764059	High Sequence Divergence Value (pS>=0.75)	NaN
	JmDREB-12	Actinidia00657.t2	0.454242	2.12975	0.213284	705	155.417	549.583	187.25	109.75	0.340713	0.706166		70.9917
	JmDREB-12	Actinidia32541.t1	0.610005	NaN	NaN	927	200	727	303.5	157.5	0.417469	0.7875	High Sequence Divergence Value (pS>=0.75)	NaN
	JmDREB-16	Actinidia00670.t1	0.330161	1.77681	0.185817	819	209	610	162.917	142.083	0.267077	0.679825		59.2269
	JmDREB-16	Actinidia00960.t1	0.312452	1.46162	0.21377	717	190.333	526.667	134.583	122.417	0.255538	0.64317		48.7208
	JmDREB-18	Actinidia03523.t1	0.270639	2.80172	0.0965973	525	122.25	402.75	91.5	89.5	0.227188	0.732106		93.3907
	JmDREB-18	Actinidia29390.t1	0.308832	3.44966	0.0895254	504	113.25	390.75	98.9167	84.0833	0.253146	0.742458		114.989
	JmDREB-19	Actinidia03523.t1	0.26388	NaN	NaN	522	125.667	396.333	88.1667	97.8333	0.222456	0.778515	High Sequence Divergence Value (pS>=0.75)	NaN
	JmDREB-19	Actinidia29390.t1	0.296246	2.39446	0.123722	513	121.083	391.917	95.9167	87.0833	0.244737	0.719202		79.8153
	JmDREB-21	Actinidia12165.t1	0.405932	2.25459	0.180047	615	153.25	461.75	144.75	109.25	0.313481	0.712887		75.1529
	JmDREB-21	Actinidia33496.t1	0.450412	1.48872	0.302549	405	100.083	304.917	103.25	64.75	0.338617	0.646961		49.6241
	JmDREB-21	Actinidia24986.t1	0.41524	NaN	NaN	582	144.25	437.75	139.583	111.417	0.318865	0.772386	High Sequence Divergence Value (pS>=0.75)	NaN
	JmDREB-21	Actinidia02153.t1	0.345492	1.87695	0.184071	630	152	478	132.333	104.667	0.276848	0.688596		62.5652
	JmDREB-21	Actinidia14407.t1	0.372952	3.67013	0.101618	594	140.833	453.167	133.167	104.833	0.293858	0.744379		122.338
	JmDREB-22	Actinidia22837.t1	0.238002	2.31448	0.102832	252	65.6667	186.333	38	47	0.203936	0.715736		77.1495
	JmDREB-22	Actinidia12165.t1	0.30587	1.56905	0.194939	654	159.333	494.667	124.25	104.75	0.251179	0.657427		52.3018
	JmDREB-22	Actinidia33496.t1	0.432864	NaN	NaN	423	105	318	104.583	82.4167	0.328878	0.784921	High Sequence Divergence Value (pS>=0.75)	NaN
	JmDREB-22	Actinidia12663.t1	0.286151	1.72606	0.165783	606	141.5	464.5	110.5	95.5	0.23789	0.674912		57.5352
	JmDREB-22	Actinidia02153.t1	0.431485	2.17433	0.198445	642	153.333	488.667	160.333	108.667	0.328104	0.708696		72.4776
	JmDREB-23	Actinidia20414.t1	0.408237	1.05401	0.387319	657	167.833	489.167	154	95	0.314821	0.566038		35.1336
	JmDREB-23	Actinidia13333.t1	0.283507	1.55703	0.182082	642	163	479	113.083	106.917	0.236082	0.65593		51.901
	JmDREB-24	Actinidia30276.t1	0.272265	1.38216	0.196985	606	150.5	455.5	104	95	0.228321	0.631229		46.0719
	JmDREB-24	Actinidia14673.t1	0.287765	2.38091	0.120864	585	142.167	442.833	105.833	102.167	0.238991	0.71864		79.3636
	JmDREB-24	Actinidia13333.t1	0.246499	1.8326	0.134508	609	149.667	459.333	96.5	102.5	0.210087	0.684855		61.0865
	JmDREB-24	Actinidia15738.t1	0.318371	1.85158	0.171946	615	148.583	466.417	121	102	0.259425	0.686483		61.7193
	JmDREB-26	Actinidia20414.t1	0.358039	1.32515	0.270188	627	158.667	468.333	133.333	98.6667	0.284698	0.621849		44.1715
	JmDREB-27	Actinidia14673.t1	0.403909	2.65209	0.152299	630	154.5	475.5	148.5	112.5	0.312303	0.728155		88.4029
	JmDREB-27	Actinidia13333.t1	0.324624	1.60825	0.201849	618	153.417	464.583	122.417	101.583	0.263498	0.66214		53.6083
	JmDREB-27	Actinidia20414.t1	0.414201	NaN	NaN	642	158.917	483.083	153.75	121.25	0.318268	0.762979	High Sequence Divergence Value (pS>=0.75)	NaN
	JmDREB-27	Actinidia15738.t1	0.408311	1.64962	0.247518	588	147.333	440.667	138.75	98.25	0.314864	0.666855		54.9872
	JmDREB-28	Actinidia14673.t1	0.381759	2.45115	0.155747	624	154.667	469.333	140.417	111.583	0.299183	0.721444		81.7051
	JmDREB-28	Actinidia30276.t1	0.35413	2.15554	0.164288	690	172.167	517.833	146.167	121.833	0.282266	0.707648		71.8512
	JmDREB-28	Actinidia13333.t1	0.286818	1.88822	0.151899	636	160.5	475.5	113.333	110.667	0.238346	0.689512		62.9407
	JmDREB-28	Actinidia20414.t1	0.427922	NaN	NaN	633	161	472	153.917	132.083	0.326095	0.820393	High Sequence Divergence Value (pS>=0.75)	NaN
	JmDREB-28	Actinidia15738.t1	0.349891	2.3368	0.149731	609	150.333	458.667	128.25	107.75	0.279615	0.716741		77.8934
	JmDREB-29	Actinidia07971.t1	0.226085	1.8625	0.121388	435	105.833	329.167	64.25	72.75	0.19519	0.687402		62.0833
	JmDREB-29	Actinidia20249.t1	0.314142	1.56263	0.201034	489	116.25	372.75	95.6667	76.3333	0.256651	0.656631		52.0878
	JmDREB-30	Actinidia07971.t1	0.215701	2.11366	0.102051	453	110.25	342.75	64.25	77.75	0.187454	0.705215		70.4552
	JmDREB-30	Actinidia20249.t1	0.290196	NaN	NaN	489	117.083	371.917	89.5	89.5	0.240645	0.764413	High Sequence Divergence Value (pS>=0.75)	NaN
	JmDREB-31	Actinidia08430.t1	0.241087	NaN	NaN	555	139.5	415.5	85.6667	113.333	0.206177	0.812425	High Sequence Divergence Value (pS>=0.75)	NaN
	JmDREB-31	Actinidia31286.t1	0.292673	1.65681	0.176649	573	141.417	431.583	104.583	94.4167	0.242325	0.667649		55.227
	JmDREB-31	Actinidia05451.t1	0.198462	NaN	NaN	555	138.75	416.25	72.5833	106.417	0.174374	0.766967	High Sequence Divergence Value (pS>=0.75)	NaN
	JmDREB-32	Actinidia10399.t1	0.266811	2.4948	0.106947	579	138.417	440.583	98.9167	100.083	0.224513	0.723058		83.16
	JmDREB-32	Actinidia08430.t1	0.266594	NaN	NaN	597	146.833	450.167	101	118	0.224361	0.803632	High Sequence Divergence Value (pS>=0.75)	NaN
	JmDREB-34	Actinidia05230.t1	0.215935	1.8412	0.11728	483	123.25	359.75	67.5	84.5	0.18763	0.685598		61.3734
	JmDREB-34	Actinidia02044.t1	0.214365	1.75446	0.122183	501	123.333	377.667	70.4167	83.5833	0.186452	0.677703		58.4822
	JmDREB-34	Actinidia34076.t1	0.456728	NaN	NaN	531	130.25	400.75	137.083	110.917	0.342067	0.851567	High Sequence Divergence Value (pS>=0.75)	NaN
	JmDREB-34	Actinidia03102.t1	0.336823	3.42521	0.0983363	507	128.333	378.667	102.75	95.25	0.271347	0.742208		114.174
	JmDREB-35	Actinidia02044.t1	0.411889	1.77013	0.232689	648	161.833	486.167	154.083	109.917	0.316935	0.679197		59.0042
	JmDREB-35	Actinidia03102.t1	0.37215	1.50316	0.247578	648	162.833	485.167	142.333	105.667	0.29337	0.648925		50.1053
	JmDREB-36	Actinidia05230.t1	0.39819	1.60021	0.248836	600	152.25	447.75	138.333	100.667	0.308952	0.661193		53.3403
	JmDREB-36	Actinidia02044.t1	0.336417	2.20918	0.152281	591	147.417	443.583	120.25	104.75	0.271088	0.710571		73.6393
	JmDREB-36	Actinidia03102.t1	0.344792	3.24127	0.106376	645	159	486	134.333	117.667	0.276406	0.740042		108.042
	JmDREB-37	Actinidia02611.t1	0.204795	1.41246	0.144992	507	122.917	384.083	68.8333	78.1667	0.179215	0.635932		47.082
	JmDREB-37	Actinidia29458.t1	0.278976	1.81558	0.153657	453	103.167	349.833	81.5	70.5	0.232968	0.68336		60.5193
	JmDREB-38	Actinidia02611.t1	0.207773	0.932717	0.222761	498	121	377	68.4167	64.5833	0.181477	0.533747		31.0906
	JmDREB-38	Actinidia29458.t1	0.24825	1.581	0.157021	462	103.583	358.417	75.75	68.25	0.211346	0.65889		52.7001
	JmDREB-41	Actinidia30245.t1	0.246745	3.62241	0.0681163	594	142.583	451.417	94.9167	106.083	0.210264	0.744009		120.747
	JmDREB-41	Actinidia39635.t1	0.172181	2.59828	0.0662672	519	122.5	396.5	61	89	0.153846	0.726531		86.6094
	JmDREB-41	Actinidia38486.t1	0.354328	1.71957	0.206056	288	73.1667	214.833	60.6667	49.3333	0.282389	0.67426		57.3191
	JmDREB-44	Actinidia01091.t1	0.184133	1.35836	0.135555	390	95.5	294.5	48.0833	59.9167	0.163271	0.6274		45.2786
	JmDREB-44	Actinidia22649.t1	0.191979	1.15488	0.166232	441	107.917	333.083	56.4167	63.5833	0.169377	0.589189		38.4961
	JmDREB-44	Actinidia38068.t1	0.187505	1.48488	0.126276	411	101.583	309.417	51.3333	65.6667	0.165904	0.646432		49.496
	JmDREB-45	Actinidia01091.t1	0.193236	1.56204	0.123707	426	101.667	324.333	55.25	66.75	0.170349	0.656557		52.0681
	JmDREB-45	Actinidia22649.t1	0.16125	1.40689	0.114615	447	106.417	340.583	49.4167	67.5833	0.145094	0.635082		46.8964
	JmDREB-45	Actinidia36471.t1	0.274671	3.82946	0.0717258	393	96.25	296.75	68.25	71.75	0.229992	0.745455		127.649
	JmDREB-45	Actinidia38068.t1	0.178941	2.91043	0.0614828	405	98.25	306.75	48.8333	72.1667	0.159196	0.734521		97.0144
	JmDREB-48	Actinidia33182.t1	0.339901	1.38126	0.246081	993	222.5	770.5	210.583	140.417	0.273307	0.631086		46.0418
	JmDREB-48	Actinidia35862.t1	0.303726	1.42149	0.213667	966	210.917	755.083	188.583	134.417	0.249752	0.637298		47.383
	JmDREB-49	Actinidia33182.t1	0.286824	1.44251	0.198837	990	226.417	763.583	182	145	0.23835	0.640412		48.0837
	JmDREB-49	Actinidia35862.t1	0.30707	1.33774	0.229544	1005	225.167	779.833	196.5	140.5	0.251977	0.623982		44.5913
	JmDREB-50	Actinidia27322.t1	0.277562	1.68922	0.164314	549	124.417	424.583	98.5	83.5	0.231992	0.671132		56.3074
	JmDREB-50	Actinidia22728.t1	0.37762	2.02571	0.186414	801	187	614	182.167	130.833	0.296688	0.699643		67.5236
	JmDREB-50	Actinidia22149.t1	0.248661	1.80227	0.137971	879	206.083	672.917	142.417	140.583	0.211641	0.682167		60.0758
	JmDREB-51	Actinidia27322.t1	0.385534	1.35657	0.284198	522	118.667	403.333	121.583	74.4167	0.301446	0.627107		45.2189
	JmDREB-51	Actinidia22728.t1	0.409675	1.50338	0.272502	801	183.5	617.5	194.917	119.083	0.315655	0.648955		50.1128
	JmDREB-51	Actinidia22149.t1	0.247986	1.40749	0.17619	879	203.75	675.25	142.583	129.417	0.211156	0.635174		46.9163
	JmDREB-52	Actinidia11051.t1	0.272652	1.4623	0.186454	1200	276.583	923.417	211.083	177.917	0.228589	0.643266		48.7433
	JmDREB-52	Actinidia09869.t1	0.288012	1.60895	0.179006	1221	281.25	939.75	224.75	186.25	0.239159	0.662222		53.6316
	JmDREB-53	Actinidia11051.t1	0.243253	1.2481	0.194899	1218	279.75	938.25	194.917	170.083	0.207745	0.607983		41.6032
	JmDREB-53	Actinidia09869.t1	0.241035	1.36064	0.177148	1200	274.25	925.75	190.833	172.167	0.206139	0.627773		45.3548
	JmDREB-54	Actinidia10308.t1	0.387426	3.79015	0.102219	861	204.417	656.583	198.667	152.333	0.302576	0.74521		126.338
	JmDREB-55	Actinidia10308.t1	0.361673	1.86756	0.193661	867	210.083	656.917	188.5	144.5	0.286947	0.687822		62.2519
	JmDREB-55	Actinidia30757.t1	0.342044	1.42206	0.240527	918	222.917	695.083	190.917	142.083	0.274667	0.637383		47.4021
	JmDREB-56	Actinidia10308.t1	0.347194	1.45847	0.238054	897	215.75	681.25	189.333	138.667	0.27792	0.642719		48.6156
	JmDREB-56	Actinidia30757.t1	0.333684	1.08284	0.308157	903	223.25	679.75	183.083	127.917	0.269339	0.572975		36.0946
	JmDREB-57	Actinidia10308.t1	0.430686	2.25533	0.190964	918	218.583	699.417	229.167	155.833	0.327654	0.712924		75.1777
	JmDREB-57	Actinidia30757.t1	0.385782	1.59113	0.242458	930	224.583	705.417	212.75	148.25	0.301595	0.660111		53.0375
	JmERF-01	Actinidia25441.t1	0.39123	1.40645	0.278168	654	168.5	485.5	148	107	0.30484	0.635015		46.8818
	JmERF-01	Actinidia18228.t1	0.331988	1.39964	0.237195	720	180.083	539.917	144.833	114.167	0.268251	0.633966		46.6547
	JmERF-02	Actinidia01350.t1	0.466615	1.99029	0.234446	963	232.833	730.167	253.667	162.333	0.347409	0.697208		66.343
	JmERF-02	Actinidia15099.t1	0.429977	1.57842	0.272409	864	206	658	215.333	135.667	0.327254	0.658576		52.6141
	JmERF-02	Actinidia08136.t1	0.387733	2.16082	0.179438	933	223.417	709.583	214.833	158.167	0.30276	0.707945		72.0273
	JmERF-03	Actinidia01350.t1	0.463085	2.05626	0.225208	939	231.833	707.167	244.333	162.667	0.34551	0.701653		68.542
	JmERF-03	Actinidia15099.t1	0.415256	1.54876	0.268121	852	212.25	639.75	204	139	0.318875	0.654888		51.6255
	JmERF-03	Actinidia08136.t1	0.382608	NaN	NaN	864	211.667	652.333	195.5	159.5	0.299693	0.753543	High Sequence Divergence Value (pS>=0.75)	NaN
	JmERF-04	Actinidia40245.t1	0.294786	NaN	NaN	255	64.9167	190.083	46.3333	50.6667	0.243753	0.780488	High Sequence Divergence Value (pS>=0.75)	NaN
	JmERF-04	Actinidia01945.t1	0.271927	NaN	NaN	255	63.9167	191.083	43.5833	49.4167	0.228085	0.773142	High Sequence Divergence Value (pS>=0.75)	NaN
	JmERF-04	Actinidia01945.t1	0.271927	NaN	NaN	255	63.9167	191.083	43.5833	49.4167	0.228085	0.773142	High Sequence Divergence Value (pS>=0.75)	NaN
	JmERF-05	Actinidia33993.t1	0.514718	1.60154	0.321389	759	177.667	581.333	216.5	117.5	0.37242	0.661351		53.3847
	JmERF-05	Actinidia09595.t1	0.583306	2.08781	0.279387	693	157.75	535.25	217	111	0.405418	0.703645		69.5936
	JmERF-06	Actinidia39475.t1	0.281558	1.89667	0.148449	600	145.25	454.75	106.75	100.25	0.234744	0.690189		63.2222
	JmERF-06	Actinidia11012.t1	0.393521	1.16494	0.337803	234	53.8333	180.167	55.1667	31.8333	0.306198	0.591331		38.8314
	JmERF-07	Actinidia39475.t1	0.281118	1.47713	0.190314	564	138.167	425.833	99.8333	89.1667	0.234442	0.645356		49.2377
	JmERF-07	Actinidia26137.t1	0.48332	1.73878	0.277966	402	99.3333	302.667	107.833	67.1667	0.356278	0.676174		57.9592
	JmERF-07	Actinidia11012.t1	0.273514	0.784083	0.348833	207	48.8333	158.167	36.25	23.75	0.229189	0.486348		26.1361
	JmERF-07	Actinidia35241.t1	0.303185	1.523	0.199071	633	154.5	478.5	119.333	100.667	0.24939	0.651564		50.7667
	JmERF-07	Actinidia07597.t1	0.278352	1.44136	0.193118	618	150.333	467.667	108.75	96.25	0.232537	0.640244		48.0453
	JmERF-08	Actinidia16565.t1	0.394387	1.16485	0.338572	339	84.4167	254.583	78.0833	49.9167	0.30671	0.591313		38.8285
	JmERF-08	Actinidia11012.t1	0.280935	0.781448	0.359505	204	48.5833	155.417	36.4167	23.5833	0.234316	0.48542		26.0483
	JmERF-08	Actinidia05650.t1	0.44983	1.3425	0.335068	369	94.8333	274.167	92.75	59.25	0.338298	0.62478		44.7501
	JmERF-08	Actinidia07597.t1	0.329113	4.69583	0.0700862	585	145.5	439.5	117.083	108.917	0.266401	0.748568		156.528
	JmERF-09	Actinidia11012.t1	0.354369	1.64792	0.21504	210	51.25	158.75	44.8333	34.1667	0.282415	0.666667		54.9306
	JmERF-09	Actinidia35241.t1	0.231257	0.930874	0.248429	558	140.5	417.5	83.0833	74.9167	0.199002	0.533215		31.0291
	JmERF-09	Actinidia07597.t1	0.369714	1.97944	0.186777	573	142.75	430.25	125.583	99.4167	0.291885	0.696439		65.9813
	JmERF-10	Actinidia16565.t1	0.347027	1.65966	0.209095	333	85.8333	247.167	68.6667	57.3333	0.277815	0.667961		55.322
	JmERF-10	Actinidia35241.t1	0.278133	0.991317	0.280569	585	145	440	102.25	79.75	0.232386	0.55		33.0439
	JmERF-11	Actinidia16565.t1	0.325901	1.38781	0.234832	402	105.333	296.667	78.4167	66.5833	0.264326	0.63212		46.2602
	JmERF-11	Actinidia26137.t1	0.317443	1.44127	0.220253	444	115.583	328.417	85	74	0.258818	0.640231		48.0423
	JmERF-11	Actinidia35241.t1	0.508077	2.29789	0.221106	471	121.917	349.083	128.833	87.1667	0.369062	0.714969		76.5962
	JmERF-11	Actinidia05650.t1	0.311537	1.96578	0.15848	414	110	304	77.5	76.5	0.254934	0.695455		65.526
	JmERF-12	Actinidia16565.t1	0.297362	1.22359	0.243025	393	102.083	290.917	71.4167	61.5833	0.245488	0.603265		40.7862
	JmERF-12	Actinidia05650.t1	0.354011	2.07077	0.170957	414	109.833	304.167	85.8333	77.1667	0.282192	0.70258		69.0256
	JmERF-14	Actinidia24950.t1	0.5004	1.23615	0.404806	477	119.833	357.167	130.417	72.5833	0.365142	0.605702		41.2049
	JmERF-15	Actinidia35366.t1	0.22813	1.2606	0.180969	603	148.417	454.583	89.4167	90.5833	0.1967	0.610331		42.02
	JmERF-15	Actinidia09751.t1	0.278376	1.48355	0.187642	600	151	449	104.417	97.5833	0.232554	0.646247		49.4516
	JmERF-15	Actinidia10747.t1	0.203294	1.10586	0.183833	279	70.75	208.25	37.0833	40.9167	0.178071	0.578327		36.8621
	JmERF-16	Actinidia35366.t1	0.229865	1.26236	0.182092	615	153.25	461.75	91.4167	93.5833	0.197979	0.610658		42.0785
	JmERF-16	Actinidia09751.t1	0.270554	1.80591	0.149816	600	150.917	449.083	102	103	0.227129	0.682496		60.1971
	JmERF-16	Actinidia10747.t1	0.173913	0.999959	0.17392	276	70.9167	205.083	31.8333	39.1667	0.155221	0.552291		33.332
	JmERF-17	Actinidia09751.t1	0.310642	2.41249	0.128764	591	149.667	441.333	112.25	107.75	0.254343	0.719933		80.4163
	JmERF-18	Actinidia09751.t1	0.263671	1.68324	0.156645	576	144.917	431.083	95.8333	97.1667	0.222308	0.6705		56.108
	JmERF-19	Actinidia25820.t1	0.571239	NaN	NaN	630	142.083	487.917	195.083	106.917	0.399829	0.752493	High Sequence Divergence Value (pS>=0.75)	NaN
	JmERF-19	Actinidia18633.t1	0.316876	0.99338	0.318988	645	151.667	493.333	127.5	83.5	0.258446	0.550549		33.1127
	JmERF-19	Actinidia21434.t1	0.47606	NaN	NaN	633	146.167	486.833	171.583	113.417	0.352448	0.775941	High Sequence Divergence Value (pS>=0.75)	NaN
	JmERF-19	Actinidia40302.t1	0.270735	0.985671	0.27467	561	132.333	428.667	97.4167	72.5833	0.227255	0.548489		32.8557
	JmERF-19	Actinidia21025.t1	0.557987	2.26358	0.246507	651	149.417	501.583	197.417	106.583	0.393587	0.71333		75.4526
	JmERF-20	Actinidia25820.t1	0.370132	1.39044	0.266198	750	170.083	579.917	169.417	107.583	0.29214	0.632533		46.3479
	JmERF-20	Actinidia21434.t1	0.335371	1.26929	0.264219	720	161.917	558.083	150.917	99.0833	0.27042	0.61194		42.3097
	JmERF-20	Actinidia40302.t1	0.55477	3.0747	0.180431	528	127.333	400.667	157.083	93.9167	0.392055	0.737565		102.49
	JmERF-20	Actinidia21025.t1	0.374353	1.58017	0.236906	741	169.25	571.75	168.5	111.5	0.294709	0.658789		52.6724
	JmERF-21	Actinidia25820.t1	0.327184	1.65952	0.197155	762	173.667	588.333	156	116	0.265156	0.667946		55.3175
	JmERF-21	Actinidia18633.t1	0.586426	2.58398	0.226947	564	133.25	430.75	175.25	96.75	0.406849	0.726079		86.1327
	JmERF-21	Actinidia21434.t1	0.273657	1.47338	0.185734	708	162.833	545.167	125	105	0.229288	0.644831		49.1126
	JmERF-21	Actinidia21025.t1	0.347266	1.95962	0.177211	765	173.5	591.5	164.417	120.583	0.277966	0.695005		65.3207
	JmERF-22	Actinidia26001.t1	0.249894	1.18533	0.210823	1101	245.417	855.583	181.833	146.167	0.212526	0.595586		39.5109
	JmERF-22	Actinidia24437.t1	0.439201	1.60527	0.273599	1026	233.583	792.417	263.417	154.583	0.332422	0.661791		53.5091
	JmERF-23	Actinidia26001.t1	0.255675	1.21207	0.210941	1119	251.25	867.75	188	151	0.216652	0.600995		40.4023
	JmERF-23	Actinidia24437.t1	0.455724	1.60222	0.284433	1053	238.75	814.25	278.083	157.917	0.341521	0.661431		53.4073
	JmERF-26	Actinidia31772.t1	0.47567	NaN	NaN	630	154	476	167.667	119.333	0.352241	0.774892	High Sequence Divergence Value (pS>=0.75)	NaN
	JmERF-26	Actinidia01044.t1	0.537422	NaN	NaN	666	159.5	506.5	194.333	125.667	0.383679	0.787879	High Sequence Divergence Value (pS>=0.75)	NaN
	JmERF-28	Actinidia31772.t1	0.454386	NaN	NaN	618	152.417	465.583	158.667	118.333	0.340791	0.776381	High Sequence Divergence Value (pS>=0.75)	NaN
	JmERF-28	Actinidia31668.t1	0.457643	NaN	NaN	504	121.833	382.167	130.917	99.0833	0.342564	0.813269	High Sequence Divergence Value (pS>=0.75)	NaN
	JmERF-28	Actinidia13612.t1	0.336378	NaN	NaN	762	179.417	582.583	157.917	140.083	0.271063	0.780771	High Sequence Divergence Value (pS>=0.75)	NaN
	JmERF-28	Actinidia01044.t1	0.503506	3.06229	0.164421	663	161.5	501.5	183.917	119.083	0.366733	0.737358		102.076
	JmERF-29	Actinidia10847.t1	0.315316	1.20755	0.26112	729	176.083	552.917	142.333	105.667	0.257423	0.600095		40.2517
	JmERF-29	Actinidia31506.t1	0.363021	1.41888	0.25585	885	210	675	194.25	133.75	0.287778	0.636905		47.2961
	JmERF-29	Actinidia31668.t1	0.482227	NaN	NaN	513	124.333	388.667	138.25	100.75	0.355703	0.810322	High Sequence Divergence Value (pS>=0.75)	NaN
	JmERF-29	Actinidia02176.t1	0.477576	2.20311	0.216774	738	182.917	555.083	196.083	129.917	0.35325	0.710251		73.4369
	JmERF-32	Actinidia23663.t1	0.4238	NaN	NaN	369	90.5	278.5	90.1667	71.8333	0.323758	0.793738	High Sequence Divergence Value (pS>=0.75)	NaN
	JmERF-32	Actinidia05668.t1	0.610387	NaN	NaN	519	125.917	393.083	164.167	104.833	0.417638	0.832561	High Sequence Divergence Value (pS>=0.75)	NaN
	JmERF-32	Actinidia07617.t1	0.381076	1.54253	0.247046	792	181.167	610.833	182.5	118.5	0.298772	0.654094		51.4176
	JmERF-33	Actinidia23663.t1	0.214406	2.17101	0.0987588	399	96.9167	302.083	56.3333	68.6667	0.186483	0.708512		72.367
	JmERF-33	Actinidia05668.t1	0.264613	1.52735	0.17325	360	87.9167	272.083	60.6667	57.3333	0.222971	0.652133		50.9115
	JmERF-33	Actinidia07617.t1	0.645123	1.97014	0.32745	522	122.167	399.833	173	85	0.43268	0.695771		65.6713
	JmERF-35	Actinidia33507.t1	0.361265	1.41629	0.255079	417	101.333	315.667	90.5	64.5	0.286695	0.636513		47.2097
	JmERF-35	Actinidia25891.t1	0.483166	1.62422	0.297476	615	155.75	459.25	163.583	103.417	0.356197	0.663991		54.1407
	JmERF-35	Actinidia02176.t1	0.590108	2.65721	0.222078	612	146.917	465.083	190	107	0.408529	0.728304		88.5737
	JmERF-35	Actinidia01043.t1	0.448075	1.17257	0.382129	507	125.083	381.917	128.833	74.1667	0.337334	0.592938		39.0858
	JmERF-36	Actinidia33507.t1	0.40311	2.26236	0.178181	435	105.5	329.5	102.75	75.25	0.311836	0.71327		75.4121
	JmERF-36	Actinidia25891.t1	0.472023	NaN	NaN	639	156.083	482.917	169.167	118.833	0.350302	0.761345	High Sequence Divergence Value (pS>=0.75)	NaN
	JmERF-36	Actinidia02179.t1	0.585019	NaN	NaN	684	170.917	513.083	208.417	128.583	0.406204	0.752316	High Sequence Divergence Value (pS>=0.75)	NaN
	JmERF-38	Actinidia31771.t1	0.398302	1.38912	0.286729	768	187.667	580.333	179.333	118.667	0.309018	0.632327		46.3041
	JmERF-38	Actinidia01043.t1	0.429106	2.91097	0.14741	648	157.583	490.417	160.25	115.75	0.326763	0.734532		97.0325
	JmERF-39	Actinidia31771.t1	0.435161	1.33107	0.326925	786	189.583	596.417	196.917	118.083	0.330166	0.622857		44.369
	JmERF-39	Actinidia31668.t1	0.673767	NaN	NaN	483	117.667	365.333	162.417	88.5833	0.444571	0.752833	High Sequence Divergence Value (pS>=0.75)	NaN
	JmERF-39	Actinidia13612.t1	0.683143	NaN	NaN	672	159.583	512.417	229.75	123.25	0.448366	0.772324	High Sequence Divergence Value (pS>=0.75)	NaN
	JmERF-39	Actinidia01043.t1	0.415296	NaN	NaN	642	155.167	486.833	155.25	116.75	0.318898	0.752417	High Sequence Divergence Value (pS>=0.75)	NaN
	JmERF-40	Actinidia25891.t1	0.278967	1.60306	0.174021	633	162.25	470.75	109.667	107.333	0.232962	0.661531		53.4354
	JmERF-41	Actinidia33507.t1	0.504007	2.53249	0.199016	435	107.333	327.667	120.25	77.75	0.366989	0.724379		84.4164
	JmERF-41	Actinidia31666.t1	0.341117	1.66313	0.205106	726	182.667	543.333	148.917	122.083	0.27408	0.668339		55.4375
	JmERF-41	Actinidia25891.t1	0.273344	1.56435	0.174733	681	175.333	505.667	115.833	115.167	0.229071	0.656844		52.145
	JmERF-41	Actinidia02179.t1	0.316584	3.34241	0.0947172	687	177.167	509.833	131.667	131.333	0.258254	0.741298		111.414
	JmERF-43	Actinidia09555.t1	0.259074	NaN	NaN	624	143.167	480.833	105.333	110.667	0.219064	0.772992	High Sequence Divergence Value (pS>=0.75)	NaN
	JmERF-43	Actinidia40060.t1	0.357206	2.57307	0.138825	603	137.333	465.667	132.333	99.6667	0.28418	0.725728		85.7689
	JmERF-43	Actinidia04453.t1	0.343968	NaN	NaN	639	144.833	494.167	136.333	112.667	0.275885	0.777906	High Sequence Divergence Value (pS>=0.75)	NaN
	JmERF-43	Actinidia25785.t2	0.340178	2.13335	0.159457	660	149	511	139.75	105.25	0.273483	0.706376		71.1116
	JmERF-44	Actinidia09555.t1	0.256068	2.21711	0.115496	645	147.917	497.083	107.833	105.167	0.216932	0.710986		73.9038
	JmERF-44	Actinidia40060.t1	0.191146	2.41115	0.079276	609	138.333	470.667	79.4167	99.5833	0.168732	0.71988		80.3717
	JmERF-47	Actinidia39895.t1	0.286255	2.38508	0.120019	348	81.5	266.5	63.4167	58.5833	0.237961	0.718814		79.5025
	JmERF-47	Actinidia11342.t1	0.236037	1.75787	0.134274	381	88	293	59.3333	59.6667	0.202503	0.67803		58.5957
	JmERF-47	Actinidia04453.t1	0.510943	2.99552	0.170569	420	99.5	320.5	118.75	73.25	0.370515	0.736181		99.8505
	JmERF-48	Actinidia09555.t1	0.425233	NaN	NaN	357	84.3333	272.667	88.5	72.5	0.324572	0.859684	High Sequence Divergence Value (pS>=0.75)	NaN
	JmERF-48	Actinidia39895.t1	0.241378	3.09535	0.0779809	354	82.6667	271.333	56	61	0.206388	0.737903		103.178
	JmERF-48	Actinidia11342.t1	0.203536	2.59113	0.0785512	369	86.1667	282.833	50.4167	62.5833	0.178256	0.726306		86.3709
	JmERF-48	Actinidia40060.t1	0.531396	2.26464	0.234649	387	92.1667	294.833	112.25	65.75	0.380724	0.713382		75.488
	JmERF-48	Actinidia04453.t1	0.538447	1.68129	0.320259	423	99.5833	323.417	124.25	66.75	0.384179	0.670293		56.0429
	JmERF-50	Actinidia39895.t1	0.351893	2.56633	0.137119	366	85.9167	280.083	78.6667	62.3333	0.280869	0.725509		85.5444
	JmERF-51	Actinidia39895.t1	0.406702	4.56386	0.0891135	366	85.4167	280.583	88.0833	63.9167	0.313929	0.748293		152.129
	JmERF-53	Actinidia00441.t1	0.325366	2.67638	0.121569	651	148.75	502.25	132.583	108.417	0.263979	0.728852		89.2127
	JmERF-53	Actinidia27956.t1	0.426954	NaN	NaN	516	120	396	128.917	92.0833	0.325547	0.767361	High Sequence Divergence Value (pS>=0.75)	NaN
	JmERF-53	Actinidia16494.t1	0.404128	NaN	NaN	495	121.583	373.417	116.667	93.3333	0.31243	0.767649	High Sequence Divergence Value (pS>=0.75)	NaN
	JmERF-54	Actinidia00441.t1	0.324019	2.7999	0.115725	651	148.667	502.333	132.167	108.833	0.263106	0.732063		93.3299
	JmERF-54	Actinidia27956.t1	0.46154	1.25719	0.367119	570	134.083	435.917	150.25	81.75	0.344676	0.609695		41.9064
	JmERF-55	Actinidia17778.t1	0.365754	1.77688	0.20584	1014	257.417	756.583	219	175	0.289459	0.679832		59.2294
	JmERF-55	Actinidia04754.t1	0.339079	1.50243	0.225688	1059	266.25	792.75	216.25	172.75	0.272785	0.648826		50.0809
	JmERF-55	Actinidia29544.t1	0.400666	1.98594	0.201752	882	220.5	661.5	205.333	153.667	0.310406	0.696901		66.1979
	JmERF-56	Actinidia09838.t1	0.308548	1.07464	0.287116	486	119.667	366.333	92.6667	68.3333	0.252957	0.571031		35.8215
	JmERF-56	Actinidia17778.t1	0.553646	1.56336	0.354138	972	243	729	285.417	159.583	0.391518	0.656722		52.1121
	JmERF-56	Actinidia04754.t1	0.568919	2.22509	0.255683	1047	263.917	783.083	312.25	187.75	0.398744	0.711399		74.1697
	JmERF-56	Actinidia29544.t1	0.66265	2.97391	0.222821	876	218.25	657.75	289.417	160.583	0.44001	0.735777		99.1303
	JmERF-57	Actinidia09838.t1	0.421587	1.27224	0.331373	483	121.5	361.5	116.583	74.4167	0.322499	0.612483		42.4081
	JmERF-57	Actinidia17778.t1	0.480102	2.20203	0.218027	990	250.167	739.833	262.333	177.667	0.354584	0.710193		73.4009
	JmERF-57	Actinidia04754.t1	0.466988	1.73186	0.269646	1008	255	753	261.75	172.25	0.34761	0.67549		57.7286
	JmERF-57	Actinidia29544.t1	0.551464	1.75258	0.314659	858	212.417	645.583	252.083	143.917	0.390474	0.677521		58.4193
	JmERF-58	Actinidia25518.t1	0.276093	0.800378	0.344953	600	135.667	464.333	107.25	66.75	0.230976	0.492015		26.6793
	JmERF-58	Actinidia18299.t1	0.346051	0.905329	0.382237	585	136.167	448.833	124.417	71.5833	0.2772	0.525704		30.1776
	JmERF-58	Actinidia08910.t1	0.273728	0.91256	0.299956	627	148.083	478.917	109.833	78.1667	0.229337	0.527856		30.4187
	JmERF-58	Actinidia36843.t1	0.328146	1.10331	0.297418	666	160.25	505.75	134.417	92.5833	0.265777	0.577743		36.7772
	JmERF-59	Actinidia25518.t1	0.323996	1.9195	0.168792	510	118.5	391.5	103	82	0.263091	0.691983		63.9835
	JmERF-59	Actinidia18299.t1	0.389358	1.4335	0.271613	537	127.917	409.083	124.25	81.75	0.303728	0.639088		47.7834
	JmERF-59	Actinidia08910.t1	0.380123	2.12491	0.178889	537	134.583	402.417	120	95	0.298198	0.705882		70.8303
	JmERF-60	Actinidia25518.t1	0.360376	2.00445	0.179788	576	133.917	442.083	126.5	93.5	0.286145	0.698195		66.8149
	JmERF-60	Actinidia18299.t1	0.395079	1.56951	0.251722	558	133.083	424.917	130.5	87.5	0.307119	0.657483		52.317
	JmERF-60	Actinidia08910.t1	0.376775	2.7797	0.135545	618	151.5	466.5	138.167	110.833	0.296177	0.731573		92.6566
	JmERF-60	Actinidia36843.t1	0.391782	1.86082	0.210543	612	152.417	459.583	140.25	104.75	0.305168	0.687261		62.0272
	JmERF-61	Actinidia23158.t1	0.28507	1.11259	0.256223	642	153.917	488.083	115.75	89.25	0.237152	0.579859		37.0862
	JmERF-61	Actinidia11629.t1	0.277026	1.23305	0.224667	642	153.417	488.583	113.167	92.8333	0.231622	0.605106		41.1018
	JmERF-62	Actinidia23158.t1	0.311001	1.20365	0.258381	693	169.917	523.083	133.167	101.833	0.25458	0.599313		40.1218
	JmERF-62	Actinidia11629.t1	0.316933	1.27727	0.248133	723	177.833	545.167	140.917	109.083	0.258484	0.613402		42.5758
	JmERF-63	Actinidia27342.t1	0.408158	2.20288	0.185284	717	167.667	549.333	172.917	119.083	0.314775	0.710239		73.4294
	JmERF-63	Actinidia31862.t1	0.388467	2.40419	0.161579	864	199.417	664.583	201.5	143.5	0.303197	0.719599		80.1398
	JmERF-63	Actinidia01401.t1	0.568608	3.0484	0.186527	858	203.833	654.167	260.75	150.25	0.398599	0.737122		101.613
	JmERF-63	Actinidia03155.t1	0.361501	1.95876	0.184556	912	214.167	697.833	200.167	148.833	0.28684	0.694942		65.292
	JmERF-63	Actinidia08622.t1	0.33628	2.69701	0.124686	921	214.667	706.333	191.417	156.583	0.271	0.729425		89.9005
	JmERF-63	Actinidia04217.t1	0.485244	NaN	NaN	861	196.5	664.5	237.417	149.583	0.357286	0.761238	High Sequence Divergence Value (pS>=0.75)	NaN
	JmERF-64	Actinidia27342.t1	0.506777	2.34017	0.216556	576	137.167	438.833	161.667	98.3333	0.368401	0.716889		78.0055
	JmERF-64	Actinidia01401.t1	0.664146	NaN	NaN	660	155.417	504.583	222.333	121.667	0.440628	0.782842	High Sequence Divergence Value (pS>=0.75)	NaN
	JmERF-65	Actinidia27342.t1	0.4876	NaN	NaN	681	161.5	519.5	186.25	121.75	0.358518	0.75387	High Sequence Divergence Value (pS>=0.75)	NaN
	JmERF-65	Actinidia01401.t1	0.671094	1.82213	0.368301	819	194.583	624.417	276.917	133.083	0.443481	0.68394		60.7378
	JmERF-65	Actinidia04217.t1	0.50103	2.28632	0.219142	726	171	555	202.833	122.167	0.365465	0.714425		76.2107
	JmERF-66	Actinidia27342.t1	0.401031	1.56007	0.257059	723	169	554	172.083	110.917	0.31062	0.656312		52.0025
	JmERF-66	Actinidia31862.t1	0.397203	NaN	NaN	894	205.167	688.833	212.417	163.583	0.308372	0.797319	High Sequence Divergence Value (pS>=0.75)	NaN
	JmERF-66	Actinidia03155.t1	0.336095	2.65008	0.126825	927	220.667	706.333	191.333	160.667	0.270882	0.728097		88.3359
	JmERF-66	Actinidia08622.t1	0.330253	NaN	NaN	930	218.75	711.25	190	165	0.267135	0.754286	High Sequence Divergence Value (pS>=0.75)	NaN
	JmERF-67	Actinidia27342.t1	0.357294	1.67728	0.21302	753	173.667	579.333	164.667	116.333	0.284235	0.669866		55.9092
	JmERF-67	Actinidia31862.t1	0.457739	1.89583	0.241445	834	190.667	643.333	220.417	131.583	0.342617	0.690122		63.1943
	JmERF-67	Actinidia01401.t1	0.436909	NaN	NaN	843	196	647	214.25	147.75	0.331144	0.753827	High Sequence Divergence Value (pS>=0.75)	NaN
	JmERF-67	Actinidia03155.t1	0.436341	NaN	NaN	894	207.083	686.917	227.25	155.75	0.330826	0.752113	High Sequence Divergence Value (pS>=0.75)	NaN
	JmERF-67	Actinidia04217.t1	0.397522	1.98183	0.200584	825	189.25	635.75	196.167	131.833	0.308559	0.696609		66.061
	JmERF-67	Actinidia08622.t1	0.395639	NaN	NaN	891	204.167	686.833	211.167	156.833	0.30745	0.768163	High Sequence Divergence Value (pS>=0.75)	NaN
	JmERF-68	Actinidia27342.t1	0.346551	1.85298	0.187024	762	179.75	582.25	161.583	123.417	0.277515	0.686602		61.7659
	JmERF-68	Actinidia31862.t1	0.489557	2.21691	0.220828	876	205	671	241.25	145.75	0.359538	0.710976		73.8972
	JmERF-68	Actinidia01401.t1	0.438105	NaN	NaN	861	204	657	218	160	0.331811	0.784314	High Sequence Divergence Value (pS>=0.75)	NaN
	JmERF-68	Actinidia03155.t1	0.490076	2.51683	0.194719	933	220.583	712.417	256.333	159.667	0.359808	0.723838		83.8944
	JmERF-68	Actinidia04217.t1	0.372888	2.47511	0.150655	834	193.583	640.417	188.167	139.833	0.293819	0.722342		82.5038
	JmERF-68	Actinidia08622.t1	0.416782	3.02184	0.137923	897	213.917	683.083	218.417	157.583	0.319751	0.736658		100.728
	JmERF-69	Actinidia35067.t1	0.232078	1.0244	0.226551	549	126.5	422.5	84.3333	70.6667	0.199606	0.55863		34.1466
	JmERF-70	Actinidia35067.t1	0.300999	1.16489	0.258393	591	138.25	452.75	112.25	81.75	0.247929	0.59132		38.8296
	JmERF-71	Actinidia27275.t1	0.401789	1.6509	0.243376	1068	252.25	815.75	253.75	168.25	0.311063	0.666997		55.0299
	JmERF-72	Actinidia32921.t1	0.254691	1.66635	0.152844	333	68.6667	264.333	57.0833	45.9167	0.215952	0.668689		55.5449
	JmERF-72	Actinidia38290.t1	0.387111	2.26388	0.170994	471	101.167	369.833	111.833	72.1667	0.302388	0.713344		75.4626
	JmERF-73	Actinidia32921.t1	0.266903	1.27095	0.210003	321	69.4167	251.583	56.5	42.5	0.224578	0.612245		42.3649
	JmERF-73	Actinidia38290.t1	0.368394	1.42563	0.258409	462	102.417	359.583	104.667	65.3333	0.291078	0.637917		47.5208
	JmERF-74	Actinidia19931.t1	0.281601	1.67394	0.168227	969	215.083	753.917	177	144	0.234774	0.669508		55.7979
	JmERF-74	Actinidia06105.t1	0.378095	NaN	NaN	1110	242.083	867.917	257.75	182.25	0.296976	0.75284	High Sequence Divergence Value (pS>=0.75)	NaN
	JmERF-74	Actinidia31960.t1	0.568704	2.20581	0.257821	402	82.5833	319.417	127.333	58.6667	0.398643	0.710394		73.527
	JmERF-74	Actinidia17567.t1	0.374113	NaN	NaN	1032	230.25	801.75	236.167	172.833	0.294564	0.750633	High Sequence Divergence Value (pS>=0.75)	NaN
	JmERF-74	Actinidia26237.t1	0.335237	NaN	NaN	996	217.333	778.667	210.5	163.5	0.270334	0.752301	High Sequence Divergence Value (pS>=0.75)	NaN
	JmERF-75	Actinidia06105.t1	0.273388	1.17226	0.233216	1158	254.833	903.167	206.917	151.083	0.229101	0.592871		39.0752
	JmERF-75	Actinidia17567.t1	0.262869	2.0403	0.128838	1044	230.75	813.25	180.333	161.667	0.221744	0.700614		68.0101
	JmERF-75	Actinidia26237.t1	0.264471	1.77129	0.14931	1044	230.75	813.25	181.25	156.75	0.222871	0.679307		59.043
	JmERF-76	Actinidia06105.t1	0.283615	1.14868	0.246906	1155	256.583	898.417	212.167	150.833	0.236156	0.587853		38.2893
	JmERF-76	Actinidia31960.t1	0.579986	2.22781	0.260339	378	82.3333	295.667	119.417	58.5833	0.40389	0.711538		74.2604
	JmERF-76	Actinidia17567.t1	0.250792	1.876	0.133684	1035	230.083	804.917	171.583	158.417	0.213169	0.688519		62.5335
	JmERF-76	Actinidia26237.t1	0.244055	1.53145	0.159362	1035	228.167	806.833	168.083	148.917	0.208325	0.652666		51.0482
	JmERF-77	Actinidia30547.t1	0.321234	3.78053	0.0849707	735	163.167	571.833	149.417	121.583	0.261294	0.745148		126.018
	JmERF-77	Actinidia00898.t1	0.308425	1.11051	0.277731	639	139.083	499.917	126.417	80.5833	0.252875	0.579389		37.0172
	JmERF-77	Actinidia22077.t1	0.34781	2.03817	0.170649	726	158.583	567.417	157.917	111.083	0.278308	0.700473		67.9388
	JmERF-77	Actinidia16248.t1	0.330142	1.30879	0.252249	768	167.333	600.667	160.417	103.583	0.267064	0.619024		43.6265
	JmERF-80	Actinidia08804.t1	0.221018	3.27573	0.0674714	531	122.667	408.333	78.1667	90.8333	0.191429	0.740489		109.191
	JmERF-80	Actinidia22349.t1	0.283987	2.07069	0.137146	540	123	417	98.5833	86.4167	0.236411	0.702575		69.0228
	JmERF-80	Actinidia15778.t1	0.178329	NaN	NaN	510	118.833	391.167	62.0833	89.9167	0.158713	0.756662	High Sequence Divergence Value (pS>=0.75)	NaN
	JmERF-81	Actinidia08804.t1	0.211054	2.04589	0.10316	519	119	400	73.5833	83.4167	0.183958	0.70098		68.1963
	JmERF-81	Actinidia22349.t1	0.229193	NaN	NaN	540	122.667	417.333	82.4167	92.5833	0.197484	0.754755	High Sequence Divergence Value (pS>=0.75)	NaN
	JmERF-81	Actinidia15778.t1	0.205678	NaN	NaN	516	119.917	396.083	71.25	96.75	0.179886	0.80681	High Sequence Divergence Value (pS>=0.75)	NaN
	JmERF-82	Actinidia25446.t1	0.331527	1.40035	0.236746	375	86.0833	288.917	77.4167	54.5833	0.267955	0.634076		46.6784
	JmERF-82	Actinidia18234.t1	0.223657	1.19804	0.186687	468	109.917	358.083	69.25	65.75	0.193391	0.59818		39.9345
	JmERF-82	Actinidia14109.t1	0.220451	2.12133	0.103921	483	116.083	366.917	70.0833	81.9167	0.191006	0.705671		70.711
	JmERF-82	Actinidia13205.t1	0.314318	1.63836	0.191848	312	78	234	60.0833	51.9167	0.256766	0.665598		54.6121
	JmERF-82	Actinidia22309.t1	0.177917	1.81072	0.0982576	465	109.333	355.667	56.3333	74.6667	0.158388	0.682927		60.3572
	JmERF-82	Actinidia23090.t1	0.201828	2.15776	0.0935359	468	111.5	356.5	63.0833	78.9167	0.176952	0.707773		71.9252
	JmERF-83	Actinidia25446.t1	0.326297	1.58986	0.205236	360	82.8333	277.167	73.3333	54.6667	0.264582	0.65996		52.9954
	JmERF-83	Actinidia18234.t1	0.218076	1.38816	0.157097	471	110.333	360.667	68.25	69.75	0.189233	0.632175		46.2719
	JmERF-83	Actinidia14109.t1	0.257914	2.83452	0.0909905	495	120.417	374.583	81.75	88.25	0.218242	0.732872		94.4839
	JmERF-83	Actinidia13205.t1	0.313564	1.94352	0.161339	306	76.75	229.25	58.75	53.25	0.25627	0.693811		64.7838
	JmERF-83	Actinidia22309.t1	0.190236	1.98175	0.0959938	468	110.417	357.583	60.0833	76.9167	0.168026	0.696604		66.0583
	JmERF-83	Actinidia23090.t1	0.248064	3.52356	0.0704016	480	115.833	364.167	76.9167	86.0833	0.211213	0.743165		117.452
	JmERF-86	Actinidia25446.t1	0.247044	2.12206	0.116417	369	87.5	281.5	59.25	61.75	0.21048	0.705714		70.7353
	JmERF-86	Actinidia18234.t1	0.178288	1.34835	0.132227	462	110.667	351.333	55.75	69.25	0.158681	0.625753		44.945
	JmERF-86	Actinidia14109.t1	0.161866	1.76276	0.0918251	501	122.083	378.917	55.1667	82.8333	0.14559	0.678498		58.7588
	JmERF-86	Actinidia13205.t1	0.328333	3.28145	0.100057	339	86.0833	252.917	67.25	63.75	0.265898	0.740561		109.382
	JmERF-86	Actinidia22309.t1	0.158125	1.66545	0.0949441	486	115.417	370.583	52.8333	77.1667	0.142568	0.668592		55.515
	JmERF-86	Actinidia23090.t1	0.154105	1.85207	0.0832069	486	117.5	368.5	51.3333	80.6667	0.139303	0.686525		61.7356
	JmERF-87	Actinidia25446.t1	0.267096	1.63643	0.163218	369	86.4167	282.583	63.5	57.5	0.224712	0.665381		54.5478
	JmERF-87	Actinidia18234.t1	0.153491	1.27052	0.120809	462	109.583	352.417	48.9167	67.0833	0.138803	0.612167		42.3508
	JmERF-87	Actinidia14109.t1	0.166896	1.65624	0.100768	504	120.833	383.167	57.3333	80.6667	0.14963	0.667586		55.208
	JmERF-87	Actinidia13205.t1	0.446418	2.03238	0.219653	372	93.0833	278.917	93.8333	65.1667	0.336421	0.70009		67.7461
	JmERF-87	Actinidia22309.t1	0.155899	1.59414	0.0977949	486	116.583	369.417	52	77	0.140762	0.660472		53.138
	JmERF-87	Actinidia23090.t1	0.158521	1.44008	0.110078	489	116.917	372.083	53.1667	74.8333	0.142889	0.640057		48.0028
	JmERF-88	Actinidia39827.t1	0.517929	1.26321	0.410011	765	172.583	592.417	221.583	105.417	0.374033	0.610816		42.1069
	JmERF-88	Actinidia14886.t1	0.586281	NaN	NaN	732	164.333	567.667	230.917	138.083	0.406782	0.840264	High Sequence Divergence Value (pS>=0.75)	NaN
	JmERF-89	Actinidia14886.t1	0.472286	NaN	NaN	861	192.083	668.917	234.417	144.583	0.350442	0.752711	High Sequence Divergence Value (pS>=0.75)	NaN
	JmERF-90	Actinidia13662.t1	0.444302	2.15151	0.206507	801	178.583	622.417	208.667	126.333	0.335252	0.70742		71.7169
	JmERF-90	Actinidia14886.t1	0.478459	3.47365	0.137739	867	191.083	675.917	239.083	141.917	0.353717	0.742695		115.788
	JmRAV-04	Actinidia14855.t1	0.327392	NaN	NaN	825	187.333	637.667	169.167	172.833	0.26529	0.922598	High Sequence Divergence Value (pS>=0.75)	NaN
	JmRAV-04	Actinidia38388.t1	0.331848	NaN	NaN	825	189.5	635.5	170.417	168.583	0.268162	0.889622	High Sequence Divergence Value (pS>=0.75)	NaN
	JmRAV-04	Actinidia16620.t1	0.298213	NaN	NaN	891	203.5	687.5	169.167	179.833	0.246061	0.883702	High Sequence Divergence Value (pS>=0.75)	NaN
	JmRAV-05	Actinidia14855.t1	0.189862	3.91093	0.0485466	996	229.917	766.083	128.5	171.5	0.167736	0.745922		130.364
	JmRAV-05	Actinidia38388.t1	0.229214	1.53833	0.149002	903	209.75	693.25	136.917	137.083	0.1975	0.653556		51.2777
	JmRAV-05	Actinidia16620.t1	0.184564	2.77509	0.0665075	1059	246.083	812.917	133	180	0.163608	0.73146		92.5029
	JmRAV-06	Actinidia14855.t1	0.180085	2.62017	0.0687301	993	225.75	767.25	122.833	164.167	0.160096	0.727206		87.339
	JmRAV-06	Actinidia38388.t1	0.197984	1.80348	0.109779	897	206.417	690.583	120.167	140.833	0.174007	0.682277		60.1162
	JmRAV-06	Actinidia16620.t1	0.1657	2.32025	0.0714145	1056	243.25	812.75	120.833	174.167	0.148672	0.715999		77.3418
	JmSoloist-01	Actinidia39428.t1	0.204487	0.569038	0.359356	684	152.75	531.25	95.0833	60.9167	0.17898	0.3988		18.9679
	JmSoloist-01	Actinidia30050.t1	0.20384	0.672424	0.303141	684	154.083	529.917	94.5833	68.4167	0.178487	0.444024		22.4141
	Mean		0.324322	1.65624	0.180431	642	154.5	486.833	134.167	108.542	0.263302	0.6839		55.208

## Sheet: Table S8
Supplementary Table S8. The Ka/Ks ratios and estimated divergence time for orthologous AP2/ERF genes between J.mandshurica and Arabidopsis thaliana
	Gene Name	Gene ID	Ka	Ks	Ka_Ks	EffectiveLen	AverageS-sites	AverageN-sites	cN	cS	pN	pS	Note	Mya
	JmAP2-03	rna-NM_125122.4	0.407435	2.10447	0.193605	1077	257.333	819.667	257.667	181.333	0.314355	0.704663		70.1489
	JmAP2-05	rna-NM_179982.3	0.476453	NaN	NaN	936	214.333	721.667	254.5	162.5	0.352656	0.758165	High Sequence Divergence Value (pS>=0.75)	NaN
	JmAP2-05	rna-NM_001202696.2	0.448851	NaN	NaN	1218	289.333	928.667	313.667	218.333	0.33776	0.754608	High Sequence Divergence Value (pS>=0.75)	NaN
	JmAP2-05	rna-NM_115356.2	0.453964	NaN	NaN	951	216.917	734.083	250	173	0.340561	0.797541	High Sequence Divergence Value (pS>=0.75)	NaN
	JmAP2-06	rna-NM_001202696.2	0.275128	1.66951	0.164796	1320	305.417	1014.58	233.667	204.333	0.230308	0.669031		55.6503
	JmAP2-06	rna-NM_001203647.1	0.351807	1.45002	0.242622	1293	299.167	993.833	279.083	191.917	0.280815	0.641504		48.334
	JmAP2-07	rna-NM_001204009.1	0.214302	1.61863	0.132397	1203	276.25	926.75	172.75	183.25	0.186404	0.663348		53.9544
	JmAP2-07	rna-NM_126118.4	0.320055	NaN	NaN	1038	238.333	799.667	208.333	182.667	0.260525	0.766434	High Sequence Divergence Value (pS>=0.75)	NaN
	JmAP2-08	rna-NM_001204009.1	0.207071	2.60096	0.0796131	1212	276.167	935.833	169.333	200.667	0.180944	0.726614		86.6988
	JmAP2-08	rna-NM_126118.4	0.282865	3.58013	0.0790097	1026	236.667	789.333	186	176	0.235642	0.743662		119.338
	JmAP2-10	rna-NM_001336934.1	0.208653	1.29828	0.160716	1245	290.167	954.833	173.917	179.083	0.182143	0.617174		43.2758
	JmAP2-15	rna-NM_101474.3	0.298438	2.26646	0.131676	945	219	726	178.75	156.25	0.246212	0.71347		75.5487
	JmAP2-17	rna-NM_101474.3	0.261027	2.69278	0.0969357	954	219.5	734.5	161.917	160.083	0.220445	0.729309		89.7594
	JmAP2-18	rna-NM_001345694.1	0.246752	1.82333	0.135331	1119	265.333	853.667	179.5	181.5	0.210269	0.684045		60.7776
	JmAP2-18	rna-NM_001203350.1	0.173925	1.71494	0.101418	1188	280.75	907.25	140.833	189.167	0.155231	0.67379		57.1647
	JmAP2-19	rna-NM_125122.4	0.293665	3.19933	0.0917897	1416	342.25	1073.75	260.917	253.083	0.242996	0.739469		106.644
	JmAP2-20	rna-NM_119937.3	0.341916	2.067	0.165416	1326	299	1027	282	210	0.274586	0.702341		68.9001
	JmAP2-21	rna-NM_119937.3	0.306734	1.82073	0.168467	1533	345	1188	299.083	235.917	0.251754	0.683816		60.691
	JmAP2-22	rna-NM_119937.3	0.353094	NaN	NaN	1419	325.917	1093.08	307.833	258.167	0.281619	0.792125	High Sequence Divergence Value (pS>=0.75)	NaN
	JmAP2-23	rna-NM_105916.2	0.310122	2.16564	0.143201	1164	262.75	901.25	228.917	186.083	0.253999	0.708214		72.188
	JmAP2-24	rna-NM_103997.4	0.166708	2.30923	0.0721921	1548	354.417	1193.58	178.417	253.583	0.14948	0.715495		76.9742
	JmAP2-24	rna-NM_112975.3	0.183443	3.57655	0.0512904	1560	356.583	1203.42	195.833	265.167	0.162731	0.743632		119.218
	JmAP2-25	rna-NM_119937.3	0.334922	NaN	NaN	1482	337.5	1144.5	309.167	262.833	0.270133	0.778765	High Sequence Divergence Value (pS>=0.75)	NaN
	JmDREB-03	rna-NM_129202.1	0.567834	NaN	NaN	516	119.25	396.75	158	106	0.398236	0.888889	High Sequence Divergence Value (pS>=0.75)	NaN
	JmDREB-04	rna-NM_001084295.2	0.33354	NaN	NaN	501	115.667	385.333	103.75	89.25	0.269247	0.771614	High Sequence Divergence Value (pS>=0.75)	NaN
	JmDREB-04	rna-NM_101131.4	0.393093	1.63301	0.240717	573	132.833	440.167	134.667	88.3333	0.305945	0.664994		54.4337
	JmDREB-04	rna-NM_124578.2	0.418944	NaN	NaN	651	149.167	501.833	161.083	129.917	0.32099	0.87095	High Sequence Divergence Value (pS>=0.75)	NaN
	JmDREB-05	rna-NM_001084295.2	0.382078	NaN	NaN	525	125	400	119.75	94.25	0.299375	0.754	High Sequence Divergence Value (pS>=0.75)	NaN
	JmDREB-05	rna-NM_101131.4	0.350794	2.58701	0.135598	555	131.167	423.833	118.75	95.25	0.280181	0.726175		86.2338
	JmDREB-06	rna-NM_124578.2	0.310894	3.41965	0.0909139	600	138	462	117.583	102.417	0.254509	0.74215		113.988
	JmDREB-07	rna-NM_101131.4	0.412665	2.38914	0.172725	561	134.333	426.667	135.417	96.5833	0.317383	0.718983		79.6381
	JmDREB-08	rna-NM_115620.2	0.323453	2.9626	0.109179	801	174.583	626.417	164.583	128.417	0.262738	0.735561		98.7533
	JmDREB-09	rna-NM_115620.2	0.27276	2.62238	0.104012	780	167.75	612.25	140	122	0.228665	0.727273		87.4127
	JmDREB-10	rna-NM_106202.3	0.396794	3.52474	0.112574	573	134.333	438.667	135.167	99.8333	0.308131	0.743176		117.491
	JmDREB-11	rna-NM_106202.3	0.423559	NaN	NaN	555	128.833	426.167	137.917	102.083	0.323621	0.792367	High Sequence Divergence Value (pS>=0.75)	NaN
	JmDREB-12	rna-NM_001336696.1	0.576977	3.39541	0.169929	537	123.333	413.667	166.5	91.5	0.402498	0.741892		113.18
	JmDREB-12	rna-NM_001336833.1	0.541936	1.46707	0.369399	723	158.917	564.083	217.667	102.333	0.385877	0.643943		48.9025
	JmDREB-12	rna-NM_120623.3	0.530838	NaN	NaN	732	156.583	575.417	218.917	122.083	0.380449	0.77967	High Sequence Divergence Value (pS>=0.75)	NaN
	JmDREB-16	rna-NM_129580.2	0.498998	2.05157	0.243227	846	209.833	636.167	231.833	147.167	0.364422	0.70135		68.3857
	JmDREB-18	rna-NM_103095.4	0.359928	NaN	NaN	498	110.583	387.417	110.75	85.25	0.285868	0.770912	High Sequence Divergence Value (pS>=0.75)	NaN
	JmDREB-18	rna-NM_105814.4	0.279496	NaN	NaN	492	110.917	381.083	88.9167	84.0833	0.233326	0.758077	High Sequence Divergence Value (pS>=0.75)	NaN
	JmDREB-19	rna-NM_103095.4	0.271393	NaN	NaN	492	114.333	377.667	86	94	0.227714	0.822157	High Sequence Divergence Value (pS>=0.75)	NaN
	JmDREB-19	rna-NM_105814.4	0.375532	NaN	NaN	495	116.167	378.833	111.917	90.0833	0.295425	0.775466	High Sequence Divergence Value (pS>=0.75)	NaN
	JmDREB-21	rna-NM_130059.4	0.406156	NaN	NaN	726	178.083	547.917	171.833	134.167	0.313612	0.753393	High Sequence Divergence Value (pS>=0.75)	NaN
	JmDREB-21	rna-NM_117777.3	0.374905	NaN	NaN	525	123.083	401.917	118.583	92.4167	0.295045	0.750846	High Sequence Divergence Value (pS>=0.75)	NaN
	JmDREB-22	rna-NM_130059.4	0.367436	2.60514	0.141043	777	186.333	590.667	171.583	135.417	0.290491	0.726744		86.838
	JmDREB-22	rna-NM_115913.3	0.418627	3.05305	0.137117	732	170.917	561.083	180	126	0.320808	0.737201		101.768
	JmDREB-24	rna-NM_128142.4	0.403462	1.89291	0.213144	567	135.167	431.833	134.75	93.25	0.312042	0.689889		63.097
	JmDREB-24	rna-NM_119433.3	0.302584	NaN	NaN	510	118.417	391.583	97.5	94.5	0.248989	0.79803	High Sequence Divergence Value (pS>=0.75)	NaN
	JmDREB-27	rna-NM_001338227.1	0.381286	1.73237	0.220096	627	150.25	476.75	142.5	101.5	0.298899	0.675541		57.7455
	JmDREB-27	rna-NM_122482.3	0.431804	NaN	NaN	609	147	462	151.667	116.333	0.328283	0.791383	High Sequence Divergence Value (pS>=0.75)	NaN
	JmDREB-28	rna-NM_001338227.1	0.42446	2.28971	0.185377	654	158.833	495.167	160.5	113.5	0.324133	0.714586		76.3238
	JmDREB-29	rna-NM_100008.4	0.259606	NaN	NaN	519	122.917	396.083	86.9167	97.0833	0.21944	0.789831	High Sequence Divergence Value (pS>=0.75)	NaN
	JmDREB-30	rna-NM_100008.4	0.231241	NaN	NaN	498	118.167	379.833	75.5833	102.417	0.198991	0.866714	High Sequence Divergence Value (pS>=0.75)	NaN
	JmDREB-31	rna-NM_129202.1	0.268806	1.97578	0.136051	516	124.25	391.75	88.5	86.5	0.225909	0.696177		65.8593
	JmDREB-33	rna-NM_101133.3	0.348432	NaN	NaN	540	132.75	407.25	113.5	100.5	0.278699	0.757062	High Sequence Divergence Value (pS>=0.75)	NaN
	JmDREB-34	rna-NM_101133.3	0.343426	NaN	NaN	522	126.417	395.583	109	101	0.275542	0.798945	High Sequence Divergence Value (pS>=0.75)	NaN
	JmDREB-34	rna-NM_124578.2	0.44124	NaN	NaN	492	116.5	375.5	125.25	96.75	0.333555	0.830472	High Sequence Divergence Value (pS>=0.75)	NaN
	JmDREB-35	rna-NM_118679.2	0.433076	NaN	NaN	486	114.417	371.583	122.25	89.75	0.328998	0.784414	High Sequence Divergence Value (pS>=0.75)	NaN
	JmDREB-35	rna-NM_124581.3	0.38466	3.7878	0.101552	630	151.75	478.25	143.917	113.083	0.300924	0.745195		126.26
	JmDREB-36	rna-NM_101133.3	0.411957	NaN	NaN	540	129.083	410.917	130.25	99.75	0.316974	0.772757	High Sequence Divergence Value (pS>=0.75)	NaN
	JmDREB-36	rna-NM_118679.2	0.519023	3.27483	0.158489	552	129.083	422.917	158.417	95.5833	0.374581	0.740478		109.161
	JmDREB-36	rna-NM_124578.2	0.595907	2.31509	0.257401	582	136.917	445.083	183	98	0.411159	0.715764		77.1698
	JmDREB-37	rna-NM_106412.4	0.335792	NaN	NaN	615	146.75	468.25	126.75	113.25	0.270689	0.771721	High Sequence Divergence Value (pS>=0.75)	NaN
	JmDREB-37	rna-NM_102039.3	0.341853	2.03915	0.167645	585	139.417	445.583	122.333	97.6667	0.274546	0.700538		67.9717
	JmDREB-37	rna-NM_103564.3	0.295008	1.86368	0.158293	576	138.667	437.333	106.667	95.3333	0.243902	0.6875		62.1227
	JmDREB-38	rna-NM_106412.4	0.334526	NaN	NaN	642	152.583	489.417	132.083	117.917	0.269879	0.772802	High Sequence Divergence Value (pS>=0.75)	NaN
	JmDREB-38	rna-NM_103564.3	0.284184	1.72076	0.16515	606	147.667	458.333	108.417	99.5833	0.236545	0.674379		57.3586
	JmDREB-38	rna-NM_102039.3	0.264806	1.82557	0.145054	600	139.083	460.917	102.833	95.1667	0.223106	0.684242		60.8523
	JmDREB-41	rna-NM_101779.5	0.265746	2.50085	0.106262	525	123.167	401.833	89.9167	89.0833	0.223766	0.723275		83.3616
	JmDREB-43	rna-NM_102128.3	0.42406	NaN	NaN	411	98.6667	312.333	101.167	76.8333	0.323906	0.778716	High Sequence Divergence Value (pS>=0.75)	NaN
	JmDREB-43	rna-NM_105820.4	0.44614	NaN	NaN	423	101.083	321.917	108.25	80.75	0.336267	0.798846	High Sequence Divergence Value (pS>=0.75)	NaN
	JmDREB-44	rna-NM_114886.3	0.359559	NaN	NaN	423	104.417	318.583	91	87	0.28564	0.8332	High Sequence Divergence Value (pS>=0.75)	NaN
	JmDREB-44	rna-NM_126119.2	0.320531	NaN	NaN	426	103	323	84.25	78.75	0.260836	0.764563	High Sequence Divergence Value (pS>=0.75)	NaN
	JmDREB-45	rna-NM_001333265.1	0.301042	1.44672	0.208086	417	100.75	316.25	78.4167	64.5833	0.247958	0.641026		48.224
	JmDREB-45	rna-NM_114886.3	0.364997	NaN	NaN	417	101.25	315.75	91.25	84.75	0.288994	0.837037	High Sequence Divergence Value (pS>=0.75)	NaN
	JmDREB-45	rna-NM_126119.2	0.276329	2.51055	0.110067	411	99.5	311.5	72	72	0.23114	0.723618		83.6849
	JmDREB-48	rna-NM_117436.3	0.458211	NaN	NaN	981	218.083	762.917	261.583	172.417	0.342873	0.7906	High Sequence Divergence Value (pS>=0.75)	NaN
	JmDREB-49	rna-NM_117436.3	0.434856	NaN	NaN	999	225	774	255.417	172.583	0.329996	0.767037	High Sequence Divergence Value (pS>=0.75)	NaN
	JmDREB-49	rna-NM_117436.3	0.434856	NaN	NaN	999	225	774	255.417	172.583	0.329996	0.767037	High Sequence Divergence Value (pS>=0.75)	NaN
	JmDREB-50	rna-NM_105113.4	0.34782	NaN	NaN	864	207.667	656.333	182.667	158.333	0.278314	0.76244	High Sequence Divergence Value (pS>=0.75)	NaN
	JmDREB-51	rna-NM_105113.4	0.376841	NaN	NaN	870	206.917	663.083	196.417	161.583	0.296217	0.78091	High Sequence Divergence Value (pS>=0.75)	NaN
	JmDREB-52	rna-NM_127658.4	0.409428	3.01843	0.135643	972	214.5	757.5	239	158	0.315512	0.736597		100.614
	JmDREB-53	rna-NM_118954.4	0.394773	4.64427	0.085002	870	190.167	679.833	208.667	142.333	0.306938	0.748466		154.809
	JmDREB-54	rna-NM_106457.3	0.363288	3.68582	0.0985637	930	219.5	710.5	204.583	163.417	0.287943	0.744495		122.861
	JmDREB-54	rna-NM_127788.4	0.352192	1.99729	0.176335	696	159.333	536.667	150.833	111.167	0.281056	0.697699		66.5763
	JmDREB-54	rna-NM_120141.6	0.287719	1.82128	0.157976	774	177.667	596.333	142.5	121.5	0.23896	0.683865		60.7093
	JmDREB-54	rna-NM_001345671.1	0.413474	2.92111	0.141547	801	185.667	615.333	195.583	136.417	0.317849	0.73474		97.3704
	JmDREB-55	rna-NM_103302.3	0.406295	2.38262	0.170524	855	204.417	650.583	204.083	146.917	0.313693	0.718712		79.4208
	JmDREB-55	rna-NM_106457.3	0.31709	2.08047	0.152412	933	222.083	710.917	183.833	156.167	0.258586	0.703189		69.3491
	JmDREB-55	rna-NM_102069.3	0.270301	2.77319	0.0974691	747	179.333	567.667	128.833	131.167	0.226952	0.731413		92.4398
	JmDREB-56	rna-NM_106457.3	0.318973	2.45929	0.129701	933	226.417	706.583	183.583	163.417	0.259818	0.721752		81.9762
	JmDREB-56	rna-NM_102069.3	0.273695	3.04348	0.0899283	744	180	564	129.333	132.667	0.229314	0.737037		101.449
	JmDREB-56	rna-NM_103302.3	0.373391	1.50686	0.247794	852	209.417	642.583	189	136	0.294125	0.649423		50.2287
	JmDREB-57	rna-NM_106457.3	0.315509	3.49047	0.0903917	939	218.75	720.25	185.5	162.5	0.257549	0.742857		116.349
	JmDREB-57	rna-NM_127788.4	0.304561	2.10252	0.144855	702	161.333	540.667	135.333	113.667	0.250308	0.704545		70.084
	JmDREB-57	rna-NM_120141.6	0.245338	1.61098	0.152292	780	178.25	601.75	125.917	118.083	0.209251	0.662459		53.6992
	JmDREB-57	rna-NM_001345671.1	0.329667	2.87321	0.114738	786	180.583	605.417	161.5	132.5	0.266758	0.733733		95.7738
	JmERF-02	rna-NM_101169.3	0.586956	2.80718	0.209091	861	207.583	653.417	266	152	0.407091	0.732236		93.5726
	JmERF-03	rna-NM_101169.3	0.621566	2.05427	0.302573	930	229.5	700.5	296	161	0.422555	0.701525		68.4757
	JmERF-04	rna-NM_121861.3	0.214527	NaN	NaN	255	63.8333	191.167	35.6667	48.3333	0.186574	0.75718	High Sequence Divergence Value (pS>=0.75)	NaN
	JmERF-06	rna-NM_112384.2	0.461322	2.7071	0.170412	633	152.917	480.083	165.417	111.583	0.344558	0.7297		90.2366
	JmERF-07	rna-NM_102603.3	0.224547	NaN	NaN	468	109.417	358.583	69.5833	82.4167	0.194051	0.753237	High Sequence Divergence Value (pS>=0.75)	NaN
	JmERF-07	rna-NM_112384.2	0.436347	1.94977	0.223794	630	152.917	477.083	157.833	106.167	0.33083	0.694278		64.9924
	JmERF-08	rna-NM_100259.2	0.531267	2.27841	0.233174	612	150.083	461.917	175.833	107.167	0.38066	0.714048		75.947
	JmERF-08	rna-NM_102602.6	0.622282	NaN	NaN	531	132.333	398.667	168.583	108.417	0.422868	0.81927	High Sequence Divergence Value (pS>=0.75)	NaN
	JmERF-08	rna-NM_123788.5	0.426473	NaN	NaN	555	137.917	417.083	135.667	109.333	0.325275	0.792749	High Sequence Divergence Value (pS>=0.75)	NaN
	JmERF-09	rna-NM_104196.3	0.278327	2.20553	0.126195	474	118.833	355.167	82.5833	84.4167	0.23252	0.710379		73.5176
	JmERF-09	rna-NM_112384.2	0.309872	1.95964	0.158127	564	140.167	423.833	107.583	97.4167	0.253834	0.695006		65.3212
	JmERF-10	rna-NM_104196.3	0.295705	1.83092	0.161507	486	123.167	362.833	88.6667	84.3333	0.244373	0.684709		61.0305
	JmERF-10	rna-NM_112384.2	0.292521	1.83666	0.159268	564	140.833	423.167	102.5	96.5	0.242221	0.685207		61.2219
	JmERF-11	rna-NM_102602.6	0.255313	1.76684	0.144503	441	113.667	327.333	70.8333	77.1667	0.216395	0.678886		58.8946
	JmERF-12	rna-NM_102602.6	0.199726	1.81282	0.110174	417	108.083	308.917	54.1667	73.8333	0.175344	0.683115		60.4274
	JmERF-15	rna-NM_112922.3	0.218325	2.97214	0.0734572	663	163.667	499.333	94.5833	120.417	0.189419	0.735743		99.0713
	JmERF-16	rna-NM_112922.3	0.21526	2.18002	0.0987421	663	164.667	498.333	93.25	116.75	0.187124	0.709008		72.6675
	JmERF-19	rna-NM_112550.5	0.373895	1.75434	0.213126	690	158.75	531.25	156.417	107.583	0.294431	0.67769		58.4779
	JmERF-20	rna-NM_130320.4	0.404202	1.65895	0.24365	507	114.167	392.833	122.75	76.25	0.312473	0.667883		55.2983
	JmERF-21	rna-NM_130320.4	0.352156	1.64792	0.213698	513	116.25	396.75	111.5	77.5	0.281033	0.666667		54.9306
	JmERF-22	rna-NM_001084343.2	0.466744	2.41566	0.193216	762	167	595	206.75	120.25	0.347479	0.72006		80.5218
	JmERF-22	rna-NM_104269.4	0.329794	2.51729	0.131012	981	212.75	768.25	205	154	0.26684	0.723854		83.9097
	JmERF-22	rna-NM_112281.2	0.361676	1.73485	0.208477	1023	222.333	800.667	229.75	150.25	0.286948	0.675787		57.8284
	JmERF-23	rna-NM_001084343.2	0.477993	2.60378	0.183576	774	172.583	601.417	212.583	125.417	0.353471	0.726702		86.7927
	JmERF-23	rna-NM_104269.4	0.35246	3.02321	0.116585	993	219	774	217.667	161.333	0.281223	0.736682		100.774
	JmERF-23	rna-NM_112281.2	0.358511	1.85082	0.193704	1032	226.417	805.583	229.583	155.417	0.28499	0.686419		61.6939
	JmERF-28	rna-NM_120840.3	0.538899	NaN	NaN	579	133.5	445.5	171.25	111.75	0.3844	0.837079	High Sequence Divergence Value (pS>=0.75)	NaN
	JmERF-28	rna-NM_124498.2	0.409955	2.37027	0.172957	633	149.333	483.667	152.75	107.25	0.315817	0.718192		79.0089
	JmERF-28	rna-NM_125552.3	0.529143	NaN	NaN	534	125.25	408.75	155.167	102.833	0.379613	0.821025	High Sequence Divergence Value (pS>=0.75)	NaN
	JmERF-29	rna-NM_117854.3	0.375091	2.62768	0.142746	807	189.25	617.75	182.333	137.667	0.295157	0.727433		87.5894
	JmERF-29	rna-NM_124094.3	0.410661	3.18177	0.129067	867	202.917	664.083	210	150	0.316225	0.73922		106.059
	JmERF-32	rna-NM_117958.2	0.487886	NaN	NaN	783	177.75	605.25	217.083	133.917	0.358667	0.753399	High Sequence Divergence Value (pS>=0.75)	NaN
	JmERF-33	rna-NM_117958.2	0.663048	NaN	NaN	522	120.833	401.167	176.583	93.4167	0.440174	0.773103	High Sequence Divergence Value (pS>=0.75)	NaN
	JmERF-35	rna-NM_130048.3	0.482639	2.13619	0.225934	594	141.417	452.583	161.083	99.9167	0.35592	0.706541		71.2064
	JmERF-35	rna-NM_117855.6	0.443876	2.10108	0.211261	630	151.417	478.583	160.333	106.667	0.335017	0.704458		70.0359
	JmERF-35	rna-NM_124093.3	0.500161	NaN	NaN	645	157.583	487.417	177.917	119.083	0.36502	0.755685	High Sequence Divergence Value (pS>=0.75)	NaN
	JmERF-36	rna-NM_130048.3	0.42716	1.99619	0.213988	618	147.167	470.833	153.333	102.667	0.325664	0.697622		66.5395
	JmERF-36	rna-NM_117855.6	0.514822	2.15874	0.238483	621	151.167	469.833	175	107	0.372473	0.707828		71.9579
	JmERF-36	rna-NM_124093.3	0.454284	NaN	NaN	618	148.917	469.083	159.833	119.167	0.340735	0.800224	High Sequence Divergence Value (pS>=0.75)	NaN
	JmERF-38	rna-NM_125553.3	0.684708	NaN	NaN	606	142	464	208.333	112.667	0.448994	0.793427	High Sequence Divergence Value (pS>=0.75)	NaN
	JmERF-39	rna-NM_120840.3	0.687643	2.70522	0.254191	606	140.25	465.75	209.667	102.333	0.45017	0.729649		NaN
	JmERF-39	rna-NM_125552.3	0.577455	NaN	NaN	549	132.25	416.75	167.833	107.167	0.402719	0.810334	High Sequence Divergence Value (pS>=0.75)	NaN
	JmERF-41	rna-NM_130048.3	0.536155	1.68744	0.317732	669	162.333	506.667	194.083	108.917	0.383059	0.670945		56.2481
	JmERF-41	rna-NM_124093.3	0.289084	NaN	NaN	678	167	511	122.583	137.417	0.239889	0.822854	High Sequence Divergence Value (pS>=0.75)	NaN
	JmERF-43	rna-NM_179831.2	0.342926	NaN	NaN	579	127.25	451.75	124.333	105.667	0.275226	0.830386	High Sequence Divergence Value (pS>=0.75)	NaN
	JmERF-43	rna-NM_113223.3	0.509794	NaN	NaN	402	91.5833	310.417	114.833	75.1667	0.369933	0.820746	High Sequence Divergence Value (pS>=0.75)	NaN
	JmERF-44	rna-NM_113225.3	0.26421	2.47712	0.10666	621	143.5	477.5	106.333	103.667	0.222688	0.722416		82.5707
	JmERF-45	rna-NM_113225.3	0.245565	NaN	NaN	630	144.917	485.083	101.583	110.417	0.209414	0.761932	High Sequence Divergence Value (pS>=0.75)	NaN
	JmERF-47	rna-NM_100317.2	0.228501	2.89283	0.0789888	369	88.0833	280.917	55.3333	64.6667	0.196974	0.734153		96.4277
	JmERF-47	rna-NM_113223.3	0.374042	1.36954	0.273116	381	89	292	86	56	0.294521	0.629213		45.6512
	JmERF-47	rna-NM_123707.1	0.279271	2.21417	0.126129	384	93.0833	290.917	67.8333	66.1667	0.233171	0.710833		73.8057
	JmERF-48	rna-NM_100317.2	0.260022	2.63941	0.0985152	372	89.0833	282.917	62.1667	64.8333	0.219735	0.727783		87.9804
	JmERF-48	rna-NM_113223.3	0.338514	2.35162	0.143949	393	92	301	82	66	0.272425	0.717391		78.3874
	JmERF-48	rna-NM_123707.1	0.274729	4.04043	0.067995	378	91.0833	286.917	66	68	0.230032	0.746569		134.681
	JmERF-50	rna-NM_179831.2	0.534712	NaN	NaN	426	103	323	123.5	81.5	0.382353	0.791262	High Sequence Divergence Value (pS>=0.75)	NaN
	JmERF-50	rna-NM_113223.3	0.361705	NaN	NaN	399	94.6667	304.333	87.3333	75.6667	0.286966	0.799296	High Sequence Divergence Value (pS>=0.75)	NaN
	JmERF-50	rna-NM_123707.1	0.33301	2.53174	0.131534	381	93.4167	287.583	77.3333	67.6667	0.268908	0.724353		84.3914
	JmERF-51	rna-NM_123707.1	0.393558	NaN	NaN	393	96.9167	296.083	90.6667	79.3333	0.30622	0.818573	High Sequence Divergence Value (pS>=0.75)	NaN
	JmERF-54	rna-NM_001344871.1	0.660663	NaN	NaN	573	137.917	435.083	191.083	112.917	0.439188	0.818731	High Sequence Divergence Value (pS>=0.75)	NaN
	JmERF-55	rna-NM_103468.4	0.479371	2.93962	0.163072	567	134.333	432.667	153.25	98.75	0.354199	0.735112		97.9874
	JmERF-56	rna-NM_125871.5	0.484985	2.33476	0.207724	1020	246.75	773.25	276.167	176.833	0.357151	0.71665		77.8252
	JmERF-57	rna-NM_125871.5	0.4631	2.18456	0.211987	1035	248.5	786.5	271.75	176.25	0.345518	0.709256		72.8188
	JmERF-58	rna-NM_121336.4	0.479363	NaN	NaN	570	135.917	434.083	153.75	105.25	0.354195	0.774372	High Sequence Divergence Value (pS>=0.75)	NaN
	JmERF-59	rna-NM_001202740.1	0.40917	NaN	NaN	528	127.667	400.333	126.25	99.75	0.315362	0.781332	High Sequence Divergence Value (pS>=0.75)	NaN
	JmERF-59	rna-NM_121336.4	0.309277	NaN	NaN	576	140	436	110.5	106.5	0.25344	0.760714	High Sequence Divergence Value (pS>=0.75)	NaN
	JmERF-60	rna-NM_001202740.1	0.520837	2.34818	0.221805	648	157.083	490.917	184.333	112.667	0.375488	0.717241		78.2727
	JmERF-60	rna-NM_125582.3	0.401493	NaN	NaN	648	152.917	495.083	153.917	116.083	0.31089	0.759128	High Sequence Divergence Value (pS>=0.75)	NaN
	JmERF-60	rna-NM_121336.4	0.342083	2.52779	0.135329	591	143.833	447.167	122.833	104.167	0.274693	0.724218		84.2598
	JmERF-63	rna-NM_130194.5	0.494628	3.02956	0.163267	813	183	630	228.167	134.833	0.362169	0.736794		100.985
	JmERF-63	rna-NM_118933.3	0.476103	2.47188	0.192608	930	211.5	718.5	253.25	152.75	0.35247	0.722222		82.3959
	JmERF-63	rna-NM_118506.3	0.440527	3.32532	0.132477	837	198.917	638.083	212.583	147.417	0.333159	0.741098		110.844
	JmERF-63	rna-NM_124708.3	0.413957	NaN	NaN	906	206.333	699.667	222.583	180.417	0.318128	0.874394	High Sequence Divergence Value (pS>=0.75)	NaN
	JmERF-64	rna-NM_130194.5	0.494586	NaN	NaN	714	164.5	549.5	199	141	0.362147	0.857143	High Sequence Divergence Value (pS>=0.75)	NaN
	JmERF-64	rna-NM_116028.4	0.52486	NaN	NaN	729	172.917	556.083	209.917	132.083	0.377491	0.763855	High Sequence Divergence Value (pS>=0.75)	NaN
	JmERF-65	rna-NM_130194.5	0.417882	NaN	NaN	807	187.167	619.833	198.583	143.417	0.320382	0.766251	High Sequence Divergence Value (pS>=0.75)	NaN
	JmERF-65	rna-NM_116028.4	0.458448	1.54985	0.295802	822	195.667	626.333	214.833	128.167	0.343002	0.655026		51.6616
	JmERF-66	rna-NM_118933.3	0.436293	NaN	NaN	912	210.417	701.583	232.083	166.917	0.330799	0.793267	High Sequence Divergence Value (pS>=0.75)	NaN
	JmERF-66	rna-NM_124708.3	0.480288	NaN	NaN	918	211.5	706.5	250.583	163.417	0.354683	0.772656	High Sequence Divergence Value (pS>=0.75)	NaN
	JmERF-67	rna-NM_130194.5	0.542877	NaN	NaN	816	185.5	630.5	243.583	152.417	0.386334	0.821653	High Sequence Divergence Value (pS>=0.75)	NaN
	JmERF-67	rna-NM_116028.4	0.627833	2.38871	0.262833	897	206.083	690.917	293.833	148.167	0.42528	0.718965		79.6238
	JmERF-67	rna-NM_118506.3	0.449722	NaN	NaN	924	210.5	713.5	241.333	160.667	0.338239	0.763262	High Sequence Divergence Value (pS>=0.75)	NaN
	JmERF-67	rna-NM_117184.4	0.443157	2.65396	0.166979	783	177.833	605.167	202.5	129.5	0.334619	0.72821		88.4655
	JmERF-68	rna-NM_130194.5	0.532191	NaN	NaN	828	192.583	635.417	242.167	152.833	0.381115	0.793596	High Sequence Divergence Value (pS>=0.75)	NaN
	JmERF-68	rna-NM_116028.4	0.597672	NaN	NaN	843	200.333	642.667	264.75	153.25	0.411955	0.764975	High Sequence Divergence Value (pS>=0.75)	NaN
	JmERF-68	rna-NM_117184.4	0.484677	2.71171	0.178735	810	190	620	221.333	138.667	0.356989	0.729825		90.3902
	JmERF-68	rna-NM_118506.3	0.450388	NaN	NaN	930	218.5	711.5	240.917	170.083	0.338604	0.778413	High Sequence Divergence Value (pS>=0.75)	NaN
	JmERF-68	rna-NM_124708.3	0.50632	NaN	NaN	876	199	677	249.25	151.75	0.368168	0.762563	High Sequence Divergence Value (pS>=0.75)	NaN
	JmERF-77	rna-NM_121984.2	0.413411	NaN	NaN	720	165.167	554.833	176.333	128.667	0.317813	0.779011	High Sequence Divergence Value (pS>=0.75)	NaN
	JmERF-80	rna-NM_101405.4	0.232015	NaN	NaN	543	127.083	415.917	83	110	0.199559	0.865574	High Sequence Divergence Value (pS>=0.75)	NaN
	JmERF-81	rna-NM_121157.2	0.264567	NaN	NaN	549	122.5	426.5	95.0833	102.917	0.222939	0.840136	High Sequence Divergence Value (pS>=0.75)	NaN
	JmERF-81	rna-NM_122448.4	0.319309	NaN	NaN	567	127	440	114.417	116.583	0.260038	0.917979	High Sequence Divergence Value (pS>=0.75)	NaN
	JmERF-82	rna-NM_122428.3	0.225135	3.90818	0.0576062	501	117.083	383.917	74.6667	87.3333	0.194487	0.745907		130.273
	JmERF-83	rna-NM_122428.3	0.264287	2.55142	0.103585	513	120.917	392.083	87.3333	87.6667	0.222742	0.725017		85.0472
	JmERF-86	rna-NM_122428.3	0.229755	3.17168	0.0724396	540	127.75	412.25	81.5833	94.4167	0.197898	0.739074		105.723
	JmERF-87	rna-NM_122428.3	0.20805	NaN	NaN	525	122.75	402.25	73.0833	95.9167	0.181686	0.781399	High Sequence Divergence Value (pS>=0.75)	NaN
	JmERF-88	rna-NM_105526.3	0.623878	1.54721	0.403228	747	167	580	245.667	109.333	0.423563	0.654691		51.5736
	JmERF-89	rna-NM_105526.3	0.546949	2.89039	0.18923	882	195.25	686.75	266.667	143.333	0.388302	0.734102		96.3463
	JmERF-90	rna-NM_105526.3	0.453646	1.87005	0.242585	837	187.25	649.75	221.167	128.833	0.340387	0.688028		62.335
	JmRAV-04	rna-NM_101197.4	0.339391	NaN	NaN	876	195.25	680.75	185.833	167.167	0.272983	0.856167	High Sequence Divergence Value (pS>=0.75)	NaN
	JmRAV-04	rna-NM_105558.3	0.316787	NaN	NaN	831	190.167	640.833	165.583	162.417	0.258388	0.854075	High Sequence Divergence Value (pS>=0.75)	NaN
	JmRAV-05	rna-NM_101197.4	0.234046	NaN	NaN	1008	228.333	779.667	156.75	180.25	0.201047	0.789416	High Sequence Divergence Value (pS>=0.75)	NaN
	JmRAV-05	rna-NM_102367.3	0.250475	5.06438	0.0494581	1026	237.833	788.167	167.833	178.167	0.212941	0.749124		168.813
	JmRAV-05	rna-NM_113472.4	0.254245	NaN	NaN	975	220.25	754.75	162.75	187.25	0.215634	0.85017	High Sequence Divergence Value (pS>=0.75)	NaN
	JmRAV-06	rna-NM_105558.3	0.272824	3.11979	0.0874495	1011	233.083	777.917	177.917	172.083	0.228709	0.738291		103.993
	JmRAV-06	rna-NM_101197.4	0.249767	NaN	NaN	1029	231.5	797.5	169.417	185.583	0.212435	0.801656	High Sequence Divergence Value (pS>=0.75)	NaN
	JmRAV-06	rna-NM_102367.3	0.229722	3.85786	0.0595465	1017	233.25	783.75	155.083	173.917	0.197873	0.745623		128.595
	JmRAV-06	rna-NM_113472.4	0.225838	NaN	NaN	975	217.333	757.667	147.75	183.25	0.195007	0.843175	High Sequence Divergence Value (pS>=0.75)	NaN
	Mean		0.373391	2.35162	0.157976	654	157.583	498.333	161.083	116.083	0.294125	0.73922		78.3874

## Sheet: Table S9
Supplementary Table S9. Cis-acting elements information of JmAP2/ERF promoter
	AP2/ERF members	Site Name	Organism	Position	Strand	Matrix score.	sequence	function
	JmAP2-01	GATA-motif	AAGGATAAGG	1366	9	-	Solanum tuberosum	part of a light responsive element
	JmAP2-01	TCT-motif	TCTTAC	1342	6	-	Arabidopsis thaliana	part of a light responsive element
	JmAP2-01	TCT-motif	TCTTAC	1375	6	+	Arabidopsis thaliana	part of a light responsive element
	JmAP2-01	ARE	AAACCA	83	6	+	Zea mays	cis-acting regulatory element essential for the anaerobic induction
	JmAP2-01	ARE	AAACCA	516	6	-	Zea mays	cis-acting regulatory element essential for the anaerobic induction
	JmAP2-01	ARE	AAACCA	1116	6	+	Zea mays	cis-acting regulatory element essential for the anaerobic induction
	JmAP2-01	ARE	AAACCA	1143	6	-	Zea mays	cis-acting regulatory element essential for the anaerobic induction
	JmAP2-01	ARE	AAACCA	1779	6	+	Zea mays	cis-acting regulatory element essential for the anaerobic induction
	JmAP2-01	ARE	AAACCA	1948	6	-	Zea mays	cis-acting regulatory element essential for the anaerobic induction
	JmAP2-01	LAMP-element	CTTTATCA	682	8	+	Pisum sativum	part of a light responsive element
	JmAP2-01	RY-element	CATGCATG	1279	8	-	Helianthus annuus	cis-acting regulatory element involved in seed-specific regulation
	JmAP2-01	RY-element	CATGCATG	1283	8	-	Helianthus annuus	cis-acting regulatory element involved in seed-specific regulation
	JmAP2-01	CAAT-box	CAAAT	181	5	-	Pisum sativum	common cis-acting element in promoter and enhancer regions
	JmAP2-01	CAAT-box	CCAAT	945	5	+	Arabidopsis thaliana	common cis-acting element in promoter and enhancer regions
	JmAP2-01	CAAT-box	CCAAT	962	5	-	Arabidopsis thaliana	common cis-acting element in promoter and enhancer regions
	JmAP2-01	CAAT-box	CAAAT	987	5	-	Pisum sativum	common cis-acting element in promoter and enhancer regions
	JmAP2-01	CAAT-box	CAAAT	1010	5	-	Pisum sativum	common cis-acting element in promoter and enhancer regions
	JmAP2-01	CAAT-box	CAAAT	1042	5	-	Pisum sativum	common cis-acting element in promoter and enhancer regions
	JmAP2-01	CAAT-box	CCAAT	1475	5	+	Arabidopsis thaliana	common cis-acting element in promoter and enhancer regions
	JmAP2-01	CAAT-box	TGCAAATCT	1642	9	-	Brassica juncea	common cis-acting element in promoter and enhancer regions
	JmAP2-01	CAAT-box	CAAAT	1644	5	-	Pisum sativum	common cis-acting element in promoter and enhancer regions
	JmAP2-01	CAAT-box	CAAAT	1683	5	+	Pisum sativum	common cis-acting element in promoter and enhancer regions
	JmAP2-01	CAAT-box	CCAAT	1768	5	-	Arabidopsis thaliana	common cis-acting element in promoter and enhancer regions
	JmAP2-01	CAAT-box	CAAAT	1824	5	-	Pisum sativum	common cis-acting element in promoter and enhancer regions
	JmAP2-01	CAAT-box	CAAAT	1840	5	+	Pisum sativum	common cis-acting element in promoter and enhancer regions
	JmAP2-01	Sp1	GGGCGG	153	6	+	Oryza sativa	light responsive element
	JmAP2-01	TATA-box	TATATA	32	6	+	Arabidopsis thaliana	core promoter element around -30 of transcription start
	JmAP2-01	TATA-box	ATATAT	33	6	+	Brassica napus	core promoter element around -30 of transcription start
	JmAP2-01	TATA-box	TATA	34	4	+	Arabidopsis thaliana	core promoter element around -30 of transcription start
	JmAP2-01	TATA-box	TATTTAAA	78	8	+	Arabidopsis thaliana	core promoter element around -30 of transcription start
	JmAP2-01	TATA-box	TATA	190	4	+	Arabidopsis thaliana	core promoter element around -30 of transcription start
	JmAP2-01	TATA-box	ATATAT	238	6	+	Brassica napus	core promoter element around -30 of transcription start
	JmAP2-01	TATA-box	TATATA	239	6	+	Arabidopsis thaliana	core promoter element around -30 of transcription start
	JmAP2-01	TATA-box	ATATAT	240	6	+	Brassica napus	core promoter element around -30 of transcription start
	JmAP2-01	TATA-box	TATATA	241	6	+	Arabidopsis thaliana	core promoter element around -30 of transcription start
	JmAP2-01	TATA-box	ATATAT	242	6	+	Brassica napus	core promoter element around -30 of transcription start
	JmAP2-01	TATA-box	TATA	243	4	+	Arabidopsis thaliana	core promoter element around -30 of transcription start
	JmAP2-01	TATA-box	TATA	266	4	+	Arabidopsis thaliana	core promoter element around -30 of transcription start
	JmAP2-01	TATA-box	ATATAA	366	6	+	Brassica oleracea	core promoter element around -30 of transcription start
	JmAP2-01	TATA-box	TATA	367	4	+	Arabidopsis thaliana	core promoter element around -30 of transcription start
	JmAP2-01	TATA-box	ATATAT	371	6	+	Brassica napus	core promoter element around -30 of transcription start
	JmAP2-01	TATA-box	TATATA	372	6	+	Arabidopsis thaliana	core promoter element around -30 of transcription start
	JmAP2-01	TATA-box	TATA	374	4	+	Arabidopsis thaliana	core promoter element around -30 of transcription start
	JmAP2-01	TATA-box	TATA	596	4	+	Arabidopsis thaliana	core promoter element around -30 of transcription start
	JmAP2-01	TATA-box	ATATAT	632	6	+	Brassica napus	core promoter element around -30 of transcription start
	JmAP2-01	TATA-box	TATA	633	4	+	Arabidopsis thaliana	core promoter element around -30 of transcription start
	JmAP2-01	TATA-box	ATTATA	636	6	+	Brassica napus	core promoter element around -30 of transcription start
	JmAP2-01	TATA-box	TATAA	637	5	-	Arabidopsis thaliana	core promoter element around -30 of transcription start
	JmAP2-01	TATA-box	TATA	638	4	+	Arabidopsis thaliana	core promoter element around -30 of transcription start
	JmAP2-01	TATA-box	ATTATA	748	6	+	Brassica napus	core promoter element around -30 of transcription start
	JmAP2-01	TATA-box	TATAA	749	5	-	Arabidopsis thaliana	core promoter element around -30 of transcription start
	JmAP2-01	TATA-box	TATA	750	4	+	Arabidopsis thaliana	core promoter element around -30 of transcription start
	JmAP2-01	TATA-box	ATTATA	948	6	+	Brassica napus	core promoter element around -30 of transcription start
	JmAP2-01	TATA-box	TATATAA	949	7	-	Arabidopsis thaliana	core promoter element around -30 of transcription start
	JmAP2-01	TATA-box	TATATA	950	6	+	Arabidopsis thaliana	core promoter element around -30 of transcription start
	JmAP2-01	TATA-box	ATATAA	951	6	+	Brassica oleracea	core promoter element around -30 of transcription start
	JmAP2-01	TATA-box	TATA	952	4	+	Arabidopsis thaliana	core promoter element around -30 of transcription start
	JmAP2-01	TATA-box	TACAAAA	1075	7	-	Oryza sativa	core promoter element around -30 of transcription start
	JmAP2-01	TATA-box	TATA	1128	4	-	Arabidopsis thaliana	core promoter element around -30 of transcription start
	JmAP2-01	TATA-box	TATAA	1337	5	-	Arabidopsis thaliana	core promoter element around -30 of transcription start
	JmAP2-01	TATA-box	TATA	1338	4	-	Arabidopsis thaliana	core promoter element around -30 of transcription start
	JmAP2-01	TATA-box	TATATA	1498	6	-	Arabidopsis thaliana	core promoter element around -30 of transcription start
	JmAP2-01	TATA-box	ATATAT	1499	6	-	Brassica napus	core promoter element around -30 of transcription start
	JmAP2-01	TATA-box	TATA	1500	4	-	Arabidopsis thaliana	core promoter element around -30 of transcription start
	JmAP2-01	TATA-box	TATAA	1595	5	-	Arabidopsis thaliana	core promoter element around -30 of transcription start
	JmAP2-01	TATA-box	TATA	1596	4	-	Arabidopsis thaliana	core promoter element around -30 of transcription start
	JmAP2-01	TATA-box	TATAAA	1616	6	-	Helianthus annuus	core promoter element around -30 of transcription start
	JmAP2-01	TATA-box	TATAA	1617	5	-	Arabidopsis thaliana	core promoter element around -30 of transcription start
	JmAP2-01	TATA-box	TATA	1618	4	-	Arabidopsis thaliana	core promoter element around -30 of transcription start
	JmAP2-01	TATA-box	TATA	1761	4	-	Arabidopsis thaliana	core promoter element around -30 of transcription start
	JmAP2-01	AE-box	AGAAACAA	1555	8	+	Arabidopsis thaliana	part of a module for light response
	JmAP2-01	AT-rich element	ATAGAAATCAA	267	10	+	Glycine max	binding site of AT-rich DNA binding protein (ATBP-1)
	JmAP2-01	O2-site	GATGA(C/T)(A/G)TG(A/G)	398	8	+	Zea mays	cis-acting regulatory element involved in zein metabolism regulation
	JmAP2-01	O2-site	GATGATGTGG	532	9	-	Zea mays	cis-acting regulatory element involved in zein metabolism regulation
	JmAP2-01	chs-CMA2a	TCACTTGA	1970	8	+	Petroselinum crispum	part of a light responsive element
	JmAP2-01	P-box	CCTTTTG	1138	7	+	Oryza sativa	gibberellin-responsive element
	JmAP2-01	Box 4	ATTAAT	59	6	+	Petroselinum crispum	part of a conserved DNA module involved in light responsiveness
	JmAP2-01	Box 4	ATTAAT	620	6	+	Petroselinum crispum	part of a conserved DNA module involved in light responsiveness
	JmAP2-01	Box 4	ATTAAT	1631	6	-	Petroselinum crispum	part of a conserved DNA module involved in light responsiveness
	JmAP2-01	Box 4	ATTAAT	1811	6	-	Petroselinum crispum	part of a conserved DNA module involved in light responsiveness
	JmAP2-01	MBS	CAACTG	303	6	-	Arabidopsis thaliana	MYB binding site involved in drought-inducibility
	JmAP2-01	TCA-element	CCATCTTTTT	1062	9	-	Nicotiana tabacum	cis-acting element involved in salicylic acid responsiveness
	JmAP2-01	TC-rich repeats	ATTCTCTAAC	252	9	-	Nicotiana tabacum	cis-acting element involved in defense and stress responsiveness
	JmAP2-01	TC-rich repeats	ATTCTCTAAC	523	9	+	Nicotiana tabacum	cis-acting element involved in defense and stress responsiveness
	JmAP2-01	TCCC-motif	TCTCCCT	769	7	+	Spinacia oleracea	part of a light responsive element
	JmAP2-01	TCCC-motif	TCTCCCT	1091	7	-	Spinacia oleracea	part of a light responsive element
	JmAP2-02	LTR	CCGAAA	50	6	+	Hordeum vulgare	cis-acting element involved in low-temperature responsiveness
	JmAP2-02	LTR	CCGAAA	257	6	-	Hordeum vulgare	cis-acting element involved in low-temperature responsiveness
	JmAP2-02	LTR	CCGAAA	359	6	+	Hordeum vulgare	cis-acting element involved in low-temperature responsiveness
	JmAP2-02	LTR	CCGAAA	1566	6	+	Hordeum vulgare	cis-acting element involved in low-temperature responsiveness
	JmAP2-02	LTR	CCGAAA	1849	6	-	Hordeum vulgare	cis-acting element involved in low-temperature responsiveness
	JmAP2-02	GARE-motif	TCTGTTG	269	7	-	Brassica oleracea	gibberellin-responsive element
	JmAP2-02	G-Box	CACGTT	325	6	-	Pisum sativum	cis-acting regulatory element involved in light responsiveness
	JmAP2-02	G-Box	CACGTT	1519	6	+	Pisum sativum	cis-acting regulatory element involved in light responsiveness
	JmAP2-02	TCCC-motif	TCTCCCT	611	7	-	Spinacia oleracea	part of a light responsive element
	JmAP2-02	TCCC-motif	TCTCCCT	1888	7	+	Spinacia oleracea	part of a light responsive element
	JmAP2-02	MBS	CAACTG	1612	6	-	Arabidopsis thaliana	MYB binding site involved in drought-inducibility
	JmAP2-02	TCT-motif	TCTTAC	78	6	+	Arabidopsis thaliana	part of a light responsive element
	JmAP2-02	TCT-motif	TCTTAC	448	6	+	Arabidopsis thaliana	part of a light responsive element
	JmAP2-02	TGACG-motif	TGACG	1060	5	+	Hordeum vulgare	cis-acting regulatory element involved in the MeJA-responsiveness
	JmAP2-02	CAT-box	GCCACT	495	6	+	Arabidopsis thaliana	cis-acting regulatory element related to meristem expression
	JmAP2-02	CAT-box	GCCACT	908	6	-	Arabidopsis thaliana	cis-acting regulatory element related to meristem expression
	JmAP2-02	CGTCA-motif	CGTCA	1060	5	-	Hordeum vulgare	cis-acting regulatory element involved in the MeJA-responsiveness
	JmAP2-02	ARE	AAACCA	134	6	+	Zea mays	cis-acting regulatory element essential for the anaerobic induction
	JmAP2-02	ARE	AAACCA	193	6	+	Zea mays	cis-acting regulatory element essential for the anaerobic induction
	JmAP2-02	ARE	AAACCA	889	6	-	Zea mays	cis-acting regulatory element essential for the anaerobic induction
	JmAP2-02	ARE	AAACCA	1188	6	+	Zea mays	cis-acting regulatory element essential for the anaerobic induction
	JmAP2-02	ARE	AAACCA	1201	6	+	Zea mays	cis-acting regulatory element essential for the anaerobic induction
	JmAP2-02	ARE	AAACCA	1328	6	+	Zea mays	cis-acting regulatory element essential for the anaerobic induction
	JmAP2-02	ARE	AAACCA	1545	6	-	Zea mays	cis-acting regulatory element essential for the anaerobic induction
	JmAP2-02	GC-motif	CCCCCG	1044	6	+	Zea mays	enhancer-like element involved in anoxic specific inducibility
	JmAP2-02	ABRE	ACGTG	326	5	+	Arabidopsis thaliana	cis-acting element involved in the abscisic acid responsiveness
	JmAP2-02	ABRE	CGCACGTGTC	1293	9	-	Hordeum vulgare	cis-acting element involved in the abscisic acid responsiveness
	JmAP2-02	ABRE	ACGTG	1519	5	-	Arabidopsis thaliana	cis-acting element involved in the abscisic acid responsiveness
	JmAP2-02	TGA-element	AACGAC	430	6	+	Brassica oleracea	auxin-responsive element
	JmAP2-02	TGA-element	AACGAC	436	6	-	Brassica oleracea	auxin-responsive element
	JmAP2-02	TGA-element	AACGAC	739	6	-	Brassica oleracea	auxin-responsive element
	JmAP2-02	RY-element	CATGCATG	1282	8	-	Helianthus annuus	cis-acting regulatory element involved in seed-specific regulation
	JmAP2-02	TATA-box	TATAA	778	5	-	Arabidopsis thaliana	core promoter element around -30 of transcription start
	JmAP2-02	TATA-box	TATA	779	4	+	Arabidopsis thaliana	core promoter element around -30 of transcription start
	JmAP2-02	TATA-box	ATATAT	927	6	+	Brassica napus	core promoter element around -30 of transcription start
	JmAP2-02	TATA-box	TATATA	928	6	+	Arabidopsis thaliana	core promoter element around -30 of transcription start
	JmAP2-02	TATA-box	TATA	930	4	+	Arabidopsis thaliana	core promoter element around -30 of transcription start
	JmAP2-02	TATA-box	TATA	1169	4	-	Arabidopsis thaliana	core promoter element around -30 of transcription start
	JmAP2-02	TATA-box	TATA	1475	4	-	Arabidopsis thaliana	core promoter element around -30 of transcription start
	JmAP2-02	TATA-box	TATACA	1483	6	-	Helianthus annuus	core promoter element around -30 of transcription start
	JmAP2-02	TATA-box	TATATA	1485	6	-	Arabidopsis thaliana	core promoter element around -30 of transcription start
	JmAP2-02	TATA-box	ATATAT	1486	6	-	Brassica napus	core promoter element around -30 of transcription start
	JmAP2-02	TATA-box	TATATA	1487	6	-	Arabidopsis thaliana	core promoter element around -30 of transcription start
	JmAP2-02	TATA-box	ATATAT	1488	6	-	Brassica napus	core promoter element around -30 of transcription start
	JmAP2-02	TATA-box	TATATA	1489	6	-	Arabidopsis thaliana	core promoter element around -30 of transcription start
	JmAP2-02	TATA-box	ATATAT	1490	6	-	Brassica napus	core promoter element around -30 of transcription start
	JmAP2-02	TATA-box	TATATA	1491	6	-	Arabidopsis thaliana	core promoter element around -30 of transcription start
	JmAP2-02	TATA-box	ATATAT	1492	6	-	Brassica napus	core promoter element around -30 of transcription start
	JmAP2-02	TATA-box	TATATA	1493	6	-	Arabidopsis thaliana	core promoter element around -30 of transcription start
	JmAP2-02	TATA-box	ATATAT	1494	6	-	Brassica napus	core promoter element around -30 of transcription start
	JmAP2-02	TATA-box	TATATA	1495	6	-	Arabidopsis thaliana	core promoter element around -30 of transcription start
	JmAP2-02	TATA-box	ATATAT	1496	6	-	Brassica napus	core promoter element around -30 of transcription start
	JmAP2-02	TATA-box	TATATA	1497	6	-	Arabidopsis thaliana	core promoter element around -30 of transcription start
	JmAP2-02	TATA-box	ATATAT	1498	6	-	Brassica napus	core promoter element around -30 of transcription start
	JmAP2-02	TATA-box	TATATA	1499	6	-	Arabidopsis thaliana	core promoter element around -30 of transcription start
	JmAP2-02	TATA-box	ATATAA	1500	6	+	Brassica oleracea	core promoter element around -30 of transcription start
	JmAP2-02	TATA-box	TATA	1501	4	-	Arabidopsis thaliana	core promoter element around -30 of transcription start
	JmAP2-02	TATA-box	TATA	1808	4	-	Arabidopsis thaliana	core promoter element around -30 of transcription start
	JmAP2-02	CAAT-box	CAAAT	58	5	+	Pisum sativum	common cis-acting element in promoter and enhancer regions
	JmAP2-02	CAAT-box	CAAAT	1090	5	+	Pisum sativum	common cis-acting element in promoter and enhancer regions
	JmAP2-02	CAAT-box	CCAAT	1140	5	-	Arabidopsis thaliana	common cis-acting element in promoter and enhancer regions
	JmAP2-02	CAAT-box	CAAAT	1243	5	+	Pisum sativum	common cis-acting element in promoter and enhancer regions
	JmAP2-02	CAAT-box	CAAAT	1414	5	+	Pisum sativum	common cis-acting element in promoter and enhancer regions
	JmAP2-02	CAAT-box	CAAAT	1647	5	+	Pisum sativum	common cis-acting element in promoter and enhancer regions
	JmAP2-02	CAAT-box	CAAAT	1755	5	+	Pisum sativum	common cis-acting element in promoter and enhancer regions
	JmAP2-02	CAAT-box	CAAAT	1906	5	-	Pisum sativum	common cis-acting element in promoter and enhancer regions
	JmAP2-02	CAAT-box	CCAAT	1979	5	-	Arabidopsis thaliana	common cis-acting element in promoter and enhancer regions
	JmAP2-03	RY-element	CATGCATG	14	8	+	Helianthus annuus	cis-acting regulatory element involved in seed-specific regulation
	JmAP2-03	TGA-element	AACGAC	504	6	-	Brassica oleracea	auxin-responsive element
	JmAP2-03	Box III	atCATTTTCACt	910	11	+	Pisum sativum	protein binding site
	JmAP2-03	Sp1	GGGCGG	1758	6	-	Oryza sativa	light responsive element
	JmAP2-03	CAAT-box	CCAAT	407	5	+	Arabidopsis thaliana	common cis-acting element in promoter and enhancer regions
	JmAP2-03	CAAT-box	CAAAT	447	5	+	Pisum sativum	common cis-acting element in promoter and enhancer regions
	JmAP2-03	CAAT-box	CCAAT	591	5	+	Arabidopsis thaliana	common cis-acting element in promoter and enhancer regions
	JmAP2-03	CAAT-box	CAAAT	603	5	-	Pisum sativum	common cis-acting element in promoter and enhancer regions
	JmAP2-03	TATA-box	TATACA	122	6	-	Helianthus annuus	core promoter element around -30 of transcription start
	JmAP2-03	TATA-box	TATA	124	4	+	Arabidopsis thaliana	core promoter element around -30 of transcription start
	JmAP2-03	TATA-box	TATA	137	4	+	Arabidopsis thaliana	core promoter element around -30 of transcription start
	JmAP2-03	TATA-box	TATA	149	4	+	Arabidopsis thaliana	core promoter element around -30 of transcription start
	JmAP2-03	TATA-box	TATATA	159	6	+	Arabidopsis thaliana	core promoter element around -30 of transcription start
	JmAP2-03	TATA-box	ATATAT	160	6	+	Brassica napus	core promoter element around -30 of transcription start
	JmAP2-03	TATA-box	TATATA	161	6	+	Arabidopsis thaliana	core promoter element around -30 of transcription start
	JmAP2-03	TATA-box	ATATAT	162	6	+	Brassica napus	core promoter element around -30 of transcription start
	JmAP2-03	TATA-box	TATA	163	4	+	Arabidopsis thaliana	core promoter element around -30 of transcription start
	JmAP2-03	TATA-box	ATTATA	352	6	+	Brassica napus	core promoter element around -30 of transcription start
	JmAP2-03	TATA-box	TATAA	353	5	-	Arabidopsis thaliana	core promoter element around -30 of transcription start
	JmAP2-03	TATA-box	TATA	354	4	+	Arabidopsis thaliana	core promoter element around -30 of transcription start
	JmAP2-03	TATA-box	ATATAA	373	6	+	Brassica oleracea	core promoter element around -30 of transcription start
	JmAP2-03	TATA-box	TATA	374	4	+	Arabidopsis thaliana	core promoter element around -30 of transcription start
	JmAP2-03	TATA-box	TATATTTATATTT	377	12	-	Avena sativa	core promoter element around -30 of transcription start
	JmAP2-03	TATA-box	ATATAT	379	6	+	Brassica napus	core promoter element around -30 of transcription start
	JmAP2-03	TATA-box	TATATA	380	6	+	Arabidopsis thaliana	core promoter element around -30 of transcription start
	JmAP2-03	TATA-box	ATATAT	381	6	+	Brassica napus	core promoter element around -30 of transcription start
	JmAP2-03	TATA-box	TATATA	382	6	+	Arabidopsis thaliana	core promoter element around -30 of transcription start
	JmAP2-03	TATA-box	ATATAT	383	6	+	Brassica napus	core promoter element around -30 of transcription start
	JmAP2-03	TATA-box	TATATA	384	6	+	Arabidopsis thaliana	core promoter element around -30 of transcription start
	JmAP2-03	TATA-box	ATATAT	385	6	+	Brassica napus	core promoter element around -30 of transcription start
	JmAP2-03	TATA-box	TATATA	386	6	+	Arabidopsis thaliana	core promoter element around -30 of transcription start
	JmAP2-03	TATA-box	ATATAT	387	6	+	Brassica napus	core promoter element around -30 of transcription start
	JmAP2-03	TATA-box	TATATA	388	6	+	Arabidopsis thaliana	core promoter element around -30 of transcription start
	JmAP2-03	TATA-box	TATA	390	4	+	Arabidopsis thaliana	core promoter element around -30 of transcription start
	JmAP2-03	TATA-box	ATATAT	682	6	+	Brassica napus	core promoter element around -30 of transcription start
	JmAP2-03	TATA-box	TATATA	683	6	+	Arabidopsis thaliana	core promoter element around -30 of transcription start
	JmAP2-03	TATA-box	ATATAT	684	6	+	Brassica napus	core promoter element around -30 of transcription start
	JmAP2-03	TATA-box	TATA	685	4	+	Arabidopsis thaliana	core promoter element around -30 of transcription start
	JmAP2-03	TATA-box	TATTTAAA	735	8	-	Arabidopsis thaliana	core promoter element around -30 of transcription start
	JmAP2-03	TATA-box	ATATAT	783	6	+	Brassica napus	core promoter element around -30 of transcription start
	JmAP2-03	TATA-box	TATATA	784	6	+	Arabidopsis thaliana	core promoter element around -30 of transcription start
	JmAP2-03	TATA-box	TATA	786	4	+	Arabidopsis thaliana	core promoter element around -30 of transcription start
	JmAP2-03	TATA-box	ccTATAAAaa	874	9	+	Arabidopsis thaliana	core promoter element around -30 of transcription start
	JmAP2-03	TATA-box	ATATAA	875	6	+	Brassica oleracea	core promoter element around -30 of transcription start
	JmAP2-03	TATA-box	TATA	876	4	+	Arabidopsis thaliana	core promoter element around -30 of transcription start
	JmAP2-03	TATA-box	TATA	1020	4	-	Arabidopsis thaliana	core promoter element around -30 of transcription start
	JmAP2-03	GATA-motif	GATAGGA	923	7	-	Arabidopsis thaliana	part of a light responsive element
	JmAP2-03	GATA-motif	AAGGATAAGG	979	9	-	Solanum tuberosum	part of a light responsive element
	JmAP2-03	GATA-motif	GATAGGA	1435	7	-	Arabidopsis thaliana	part of a light responsive element
	JmAP2-03	TGACG-motif	TGACG	305	5	-	Hordeum vulgare	cis-acting regulatory element involved in the MeJA-responsiveness
	JmAP2-03	TGACG-motif	TGACG	1389	5	+	Hordeum vulgare	cis-acting regulatory element involved in the MeJA-responsiveness
	JmAP2-03	TGACG-motif	TGACG	1577	5	-	Hordeum vulgare	cis-acting regulatory element involved in the MeJA-responsiveness
	JmAP2-03	TGACG-motif	TGACG	1627	5	+	Hordeum vulgare	cis-acting regulatory element involved in the MeJA-responsiveness
	JmAP2-03	CGTCA-motif	CGTCA	305	5	+	Hordeum vulgare	cis-acting regulatory element involved in the MeJA-responsiveness
	JmAP2-03	CGTCA-motif	CGTCA	1389	5	-	Hordeum vulgare	cis-acting regulatory element involved in the MeJA-responsiveness
	JmAP2-03	CGTCA-motif	CGTCA	1577	5	+	Hordeum vulgare	cis-acting regulatory element involved in the MeJA-responsiveness
	JmAP2-03	CGTCA-motif	CGTCA	1627	5	-	Hordeum vulgare	cis-acting regulatory element involved in the MeJA-responsiveness
	JmAP2-03	TCT-motif	TCTTAC	889	6	+	Arabidopsis thaliana	part of a light responsive element
	JmAP2-03	ABRE	CACGTG	22	6	+	Arabidopsis thaliana	cis-acting element involved in the abscisic acid responsiveness
	JmAP2-03	ABRE	ACGTG	23	5	+	Arabidopsis thaliana	cis-acting element involved in the abscisic acid responsiveness
	JmAP2-03	ABRE	CGTACGTGCA	191	9	+	Hordeum vulgare	cis-acting element involved in the abscisic acid responsiveness
	JmAP2-03	ABRE	GCCGCGTGGC	571	9	-	Oryza sativa	cis-acting element involved in the abscisic acid responsiveness
	JmAP2-03	ABRE	ACGTG	582	5	-	Arabidopsis thaliana	cis-acting element involved in the abscisic acid responsiveness
	JmAP2-03	ABRE	ACGTG	1778	5	-	Arabidopsis thaliana	cis-acting element involved in the abscisic acid responsiveness
	JmAP2-03	ARE	AAACCA	1846	6	+	Zea mays	cis-acting regulatory element essential for the anaerobic induction
	JmAP2-03	G-Box	CACGTG	22	6	+	Pisum sativum	cis-acting regulatory element involved in light responsiveness
	JmAP2-03	G-Box	CACGTT	1778	6	+	Pisum sativum	cis-acting regulatory element involved in light responsiveness
	JmAP2-03	TC-rich repeats	GTTTTCTTAC	1044	9	+	Nicotiana tabacum	cis-acting element involved in defense and stress responsiveness
	JmAP2-03	ACE	GACACGTATG	1776	9	+	Petroselinum crispum	cis-acting element involved in light responsiveness
	JmAP2-03	I-box	gGATAAGGTG	631	9	-	Zea mays	part of a light responsive element
	JmAP2-03	I-box	AGATAAGG	719	8	-	Triticum aestivum	part of a light responsive element
	JmAP2-03	Box 4	ATTAAT	144	6	+	Petroselinum crispum	part of a conserved DNA module involved in light responsiveness
	JmAP2-03	Box 4	ATTAAT	864	6	+	Petroselinum crispum	part of a conserved DNA module involved in light responsiveness
	JmAP2-03	TCCC-motif	TCTCCCT	715	7	+	Spinacia oleracea	part of a light responsive element
	JmAP2-03	TCCC-motif	TCTCCCT	1289	7	+	Spinacia oleracea	part of a light responsive element
	JmAP2-03	G-box	CACGTG	22	6	+	Arabidopsis thaliana	cis-acting regulatory element involved in light responsiveness
	JmAP2-03	G-box	TACGTG	582	6	-	Arabidopsis thaliana	cis-acting regulatory element involved in light responsiveness
	JmAP2-03	TATC-box	TATCCCA	295	7	-	Oryza sativa	cis-acting element involved in gibberellin-responsiveness
	JmAP2-03	O2-site	GATGACATGG	1201	9	+	Zea mays	cis-acting regulatory element involved in zein metabolism regulation
	JmAP2-03	A-box	CCGTCC	1989	6	-	Petroselinum crispum	cis-acting regulatory element
	JmAP2-04	CAT-box	GCCACT	92	6	+	Arabidopsis thaliana	cis-acting regulatory element related to meristem expression
	JmAP2-04	TCT-motif	TCTTAC	1255	6	-	Arabidopsis thaliana	part of a light responsive element
	JmAP2-04	TCT-motif	TCTTAC	1346	6	-	Arabidopsis thaliana	part of a light responsive element
	JmAP2-04	ABRE	ACGTG	722	5	-	Arabidopsis thaliana	cis-acting element involved in the abscisic acid responsiveness
	JmAP2-04	ABRE	CACGTG	831	6	+	Arabidopsis thaliana	cis-acting element involved in the abscisic acid responsiveness
	JmAP2-04	ABRE	ACGTG	832	5	+	Arabidopsis thaliana	cis-acting element involved in the abscisic acid responsiveness
	JmAP2-04	ABRE	CACGTG	872	6	+	Arabidopsis thaliana	cis-acting element involved in the abscisic acid responsiveness
	JmAP2-04	ABRE	ACGTG	873	5	+	Arabidopsis thaliana	cis-acting element involved in the abscisic acid responsiveness
	JmAP2-04	ABRE	ACGTG	1062	5	-	Arabidopsis thaliana	cis-acting element involved in the abscisic acid responsiveness
	JmAP2-04	ABRE	ACGTG	1537	5	-	Arabidopsis thaliana	cis-acting element involved in the abscisic acid responsiveness
	JmAP2-04	GC-motif	CCCCCG	1563	6	+	Zea mays	enhancer-like element involved in anoxic specific inducibility
	JmAP2-04	ARE	AAACCA	5	6	+	Zea mays	cis-acting regulatory element essential for the anaerobic induction
	JmAP2-04	CAAT-box	CAAAT	135	5	-	Pisum sativum	common cis-acting element in promoter and enhancer regions
	JmAP2-04	CAAT-box	CAAAT	686	5	-	Pisum sativum	common cis-acting element in promoter and enhancer regions
	JmAP2-04	CAAT-box	CCAAT	696	5	-	Arabidopsis thaliana	common cis-acting element in promoter and enhancer regions
	JmAP2-04	CAAT-box	CAAAT	794	5	+	Pisum sativum	common cis-acting element in promoter and enhancer regions
	JmAP2-04	CAAT-box	CCAAT	1054	5	+	Arabidopsis thaliana	common cis-acting element in promoter and enhancer regions
	JmAP2-04	CAAT-box	CCAAT	1079	5	+	Arabidopsis thaliana	common cis-acting element in promoter and enhancer regions
	JmAP2-04	CAAT-box	CAAAT	1088	5	-	Pisum sativum	common cis-acting element in promoter and enhancer regions
	JmAP2-04	CAAT-box	CCAAT	1135	5	-	Arabidopsis thaliana	common cis-acting element in promoter and enhancer regions
	JmAP2-04	CAAT-box	CAAAT	1170	5	+	Pisum sativum	common cis-acting element in promoter and enhancer regions
	JmAP2-04	CAAT-box	CAAAT	1432	5	+	Pisum sativum	common cis-acting element in promoter and enhancer regions
	JmAP2-04	CAAT-box	CCAAT	1787	5	+	Arabidopsis thaliana	common cis-acting element in promoter and enhancer regions
	JmAP2-04	CAAT-box	CCAAT	1975	5	-	Arabidopsis thaliana	common cis-acting element in promoter and enhancer regions
	JmAP2-04	TATA-box	TATA	24	4	+	Arabidopsis thaliana	core promoter element around -30 of transcription start
	JmAP2-04	TATA-box	TATAA	87	5	-	Arabidopsis thaliana	core promoter element around -30 of transcription start
	JmAP2-04	TATA-box	TATA	88	4	+	Arabidopsis thaliana	core promoter element around -30 of transcription start
	JmAP2-04	TATA-box	TATA	105	4	+	Arabidopsis thaliana	core promoter element around -30 of transcription start
	JmAP2-04	TATA-box	TATTTAAA	286	8	+	Arabidopsis thaliana	core promoter element around -30 of transcription start
	JmAP2-04	TATA-box	TATATTTATATTT	487	12	-	Avena sativa	core promoter element around -30 of transcription start
	JmAP2-04	TATA-box	ATATAT	489	6	+	Brassica napus	core promoter element around -30 of transcription start
	JmAP2-04	TATA-box	TATATA	490	6	+	Arabidopsis thaliana	core promoter element around -30 of transcription start
	JmAP2-04	TATA-box	ATATAT	491	6	+	Brassica napus	core promoter element around -30 of transcription start
	JmAP2-04	TATA-box	TATATA	492	6	+	Arabidopsis thaliana	core promoter element around -30 of transcription start
	JmAP2-04	TATA-box	ATATAT	493	6	+	Brassica napus	core promoter element around -30 of transcription start
	JmAP2-04	TATA-box	TATATA	494	6	+	Arabidopsis thaliana	core promoter element around -30 of transcription start
	JmAP2-04	TATA-box	TATA	496	4	+	Arabidopsis thaliana	core promoter element around -30 of transcription start
	JmAP2-04	TATA-box	TATAAA	516	6	-	Helianthus annuus	core promoter element around -30 of transcription start
	JmAP2-04	TATA-box	TATAA	517	5	-	Arabidopsis thaliana	core promoter element around -30 of transcription start
	JmAP2-04	TATA-box	TATA	518	4	+	Arabidopsis thaliana	core promoter element around -30 of transcription start
	JmAP2-04	TATA-box	ATATAT	584	6	+	Brassica napus	core promoter element around -30 of transcription start
	JmAP2-04	TATA-box	TATA	585	4	+	Arabidopsis thaliana	core promoter element around -30 of transcription start
	JmAP2-04	TATA-box	ATTATA	599	6	+	Brassica napus	core promoter element around -30 of transcription start
	JmAP2-04	TATA-box	TATAA	600	5	-	Arabidopsis thaliana	core promoter element around -30 of transcription start
	JmAP2-04	TATA-box	TATA	601	4	+	Arabidopsis thaliana	core promoter element around -30 of transcription start
	JmAP2-04	TATA-box	TATA	623	4	+	Arabidopsis thaliana	core promoter element around -30 of transcription start
	JmAP2-04	TATA-box	ATATAT	633	6	+	Brassica napus	core promoter element around -30 of transcription start
	JmAP2-04	TATA-box	TATATA	634	6	+	Arabidopsis thaliana	core promoter element around -30 of transcription start
	JmAP2-04	TATA-box	ATATAA	635	6	+	Brassica oleracea	core promoter element around -30 of transcription start
	JmAP2-04	TATA-box	TATA	636	4	+	Arabidopsis thaliana	core promoter element around -30 of transcription start
	JmAP2-04	TATA-box	TATATA	642	6	+	Arabidopsis thaliana	core promoter element around -30 of transcription start
	JmAP2-04	TATA-box	ATATAT	643	6	+	Brassica napus	core promoter element around -30 of transcription start
	JmAP2-04	TATA-box	TATA	644	4	+	Arabidopsis thaliana	core promoter element around -30 of transcription start
	JmAP2-04	TATA-box	TATAAAT	815	7	-	Brassica juncea	core promoter element around -30 of transcription start
	JmAP2-04	TATA-box	TATAAA	816	6	-	Helianthus annuus	core promoter element around -30 of transcription start
	JmAP2-04	TATA-box	TATAA	817	5	-	Arabidopsis thaliana	core promoter element around -30 of transcription start
	JmAP2-04	TATA-box	TATA	818	4	+	Arabidopsis thaliana	core promoter element around -30 of transcription start
	JmAP2-04	TATA-box	ccTATAAAaa	901	9	+	Arabidopsis thaliana	core promoter element around -30 of transcription start
	JmAP2-04	TATA-box	TATA	903	4	+	Arabidopsis thaliana	core promoter element around -30 of transcription start
	JmAP2-04	TATA-box	TATA	964	4	+	Arabidopsis thaliana	core promoter element around -30 of transcription start
	JmAP2-04	TATA-box	TATA	1044	4	-	Arabidopsis thaliana	core promoter element around -30 of transcription start
	JmAP2-04	TATA-box	TATAAATA	1046	8	-	Daucus carota	core promoter element around -30 of transcription start
	JmAP2-04	TATA-box	TATAAAT	1047	7	-	Brassica juncea	core promoter element around -30 of transcription start
	JmAP2-04	TATA-box	TATAAA	1048	6	-	Helianthus annuus	core promoter element around -30 of transcription start
	JmAP2-04	TATA-box	TATAA	1049	5	-	Arabidopsis thaliana	core promoter element around -30 of transcription start
	JmAP2-04	TATA-box	TATA	1050	4	-	Arabidopsis thaliana	core promoter element around -30 of transcription start
	JmAP2-04	TATA-box	TACATAAA	1155	8	-	Oryza sativa	core promoter element around -30 of transcription start
	JmAP2-04	TATA-box	ATTATA	1173	6	+	Brassica napus	core promoter element around -30 of transcription start
	JmAP2-04	TATA-box	TATATAA	1174	7	-	Arabidopsis thaliana	core promoter element around -30 of transcription start
	JmAP2-04	TATA-box	TATATA	1175	6	-	Arabidopsis thaliana	core promoter element around -30 of transcription start
	JmAP2-04	TATA-box	ATATAT	1176	6	-	Brassica napus	core promoter element around -30 of transcription start
	JmAP2-04	TATA-box	TATATA	1177	6	-	Arabidopsis thaliana	core promoter element around -30 of transcription start
	JmAP2-04	TATA-box	ATATAT	1178	6	-	Brassica napus	core promoter element around -30 of transcription start
	JmAP2-04	TATA-box	TATATA	1179	6	-	Arabidopsis thaliana	core promoter element around -30 of transcription start
	JmAP2-04	TATA-box	ATATAT	1180	6	-	Brassica napus	core promoter element around -30 of transcription start
	JmAP2-04	TATA-box	TATATA	1181	6	-	Arabidopsis thaliana	core promoter element around -30 of transcription start
	JmAP2-04	TATA-box	ATATAT	1182	6	-	Brassica napus	core promoter element around -30 of transcription start
	JmAP2-04	TATA-box	TATATA	1183	6	-	Arabidopsis thaliana	core promoter element around -30 of transcription start
	JmAP2-04	TATA-box	ATATAT	1184	6	-	Brassica napus	core promoter element around -30 of transcription start
	JmAP2-04	TATA-box	TATATA	1185	6	-	Arabidopsis thaliana	core promoter element around -30 of transcription start
	JmAP2-04	TATA-box	ATATAT	1186	6	-	Brassica napus	core promoter element around -30 of transcription start
	JmAP2-04	TATA-box	TATATA	1187	6	-	Arabidopsis thaliana	core promoter element around -30 of transcription start
	JmAP2-04	TATA-box	ATATAT	1188	6	-	Brassica napus	core promoter element around -30 of transcription start
	JmAP2-04	TATA-box	TATATA	1189	6	-	Arabidopsis thaliana	core promoter element around -30 of transcription start
	JmAP2-04	TATA-box	ATATAT	1190	6	-	Brassica napus	core promoter element around -30 of transcription start
	JmAP2-04	TATA-box	TATATA	1191	6	-	Arabidopsis thaliana	core promoter element around -30 of transcription start
	JmAP2-04	TATA-box	ATATAT	1192	6	-	Brassica napus	core promoter element around -30 of transcription start
	JmAP2-04	TATA-box	TATATA	1193	6	-	Arabidopsis thaliana	core promoter element around -30 of transcription start
	JmAP2-04	TATA-box	ATATAT	1194	6	-	Brassica napus	core promoter element around -30 of transcription start
	JmAP2-04	TATA-box	TATATA	1195	6	-	Arabidopsis thaliana	core promoter element around -30 of transcription start
	JmAP2-04	TATA-box	ATATAT	1196	6	-	Brassica napus	core promoter element around -30 of transcription start
	JmAP2-04	TATA-box	TATATA	1197	6	-	Arabidopsis thaliana	core promoter element around -30 of transcription start
	JmAP2-04	TATA-box	ATATAT	1198	6	-	Brassica napus	core promoter element around -30 of transcription start
	JmAP2-04	TATA-box	TATATA	1199	6	-	Arabidopsis thaliana	core promoter element around -30 of transcription start
	JmAP2-04	TATA-box	ATATAT	1200	6	-	Brassica napus	core promoter element around -30 of transcription start
	JmAP2-04	TATA-box	TATA	1201	4	-	Arabidopsis thaliana	core promoter element around -30 of transcription start
	JmAP2-04	TATA-box	ATTATA	1216	6	+	Brassica napus	core promoter element around -30 of transcription start
	JmAP2-04	TATA-box	TATATAA	1217	7	-	Arabidopsis thaliana	core promoter element around -30 of transcription start
	JmAP2-04	TATA-box	TATATA	1218	6	-	Arabidopsis thaliana	core promoter element around -30 of transcription start
	JmAP2-04	TATA-box	TATA	1220	4	-	Arabidopsis thaliana	core promoter element around -30 of transcription start
	JmAP2-04	TATA-box	TATA	1333	4	-	Arabidopsis thaliana	core promoter element around -30 of transcription start
	JmAP2-04	TATA-box	ATATAT	1339	6	-	Brassica napus	core promoter element around -30 of transcription start
	JmAP2-04	TATA-box	TATATA	1340	6	-	Arabidopsis thaliana	core promoter element around -30 of transcription start
	JmAP2-04	TATA-box	TATA	1342	4	-	Arabidopsis thaliana	core promoter element around -30 of transcription start
	JmAP2-04	TATA-box	TATACA	1374	6	-	Helianthus annuus	core promoter element around -30 of transcription start
	JmAP2-04	TATA-box	TATA	1376	4	-	Arabidopsis thaliana	core promoter element around -30 of transcription start
	JmAP2-04	TATA-box	ATTATA	1391	6	+	Brassica napus	core promoter element around -30 of transcription start
	JmAP2-04	TATA-box	TATATAA	1392	7	-	Arabidopsis thaliana	core promoter element around -30 of transcription start
	JmAP2-04	TATA-box	TATATA	1393	6	-	Arabidopsis thaliana	core promoter element around -30 of transcription start
	JmAP2-04	TATA-box	ATATAT	1394	6	-	Brassica napus	core promoter element around -30 of transcription start
	JmAP2-04	TATA-box	TATATA	1395	6	-	Arabidopsis thaliana	core promoter element around -30 of transcription start
	JmAP2-04	TATA-box	ATATAT	1396	6	-	Brassica napus	core promoter element around -30 of transcription start
	JmAP2-04	TATA-box	TATATA	1397	6	-	Arabidopsis thaliana	core promoter element around -30 of transcription start
	JmAP2-04	TATA-box	ATATAT	1398	6	-	Brassica napus	core promoter element around -30 of transcription start
	JmAP2-04	TATA-box	TATATA	1399	6	-	Arabidopsis thaliana	core promoter element around -30 of transcription start
	JmAP2-04	TATA-box	ATATAT	1400	6	-	Brassica napus	core promoter element around -30 of transcription start
	JmAP2-04	TATA-box	TATATA	1401	6	-	Arabidopsis thaliana	core promoter element around -30 of transcription start
	JmAP2-04	TATA-box	ATATAT	1402	6	-	Brassica napus	core promoter element around -30 of transcription start
	JmAP2-04	TATA-box	TATATA	1403	6	-	Arabidopsis thaliana	core promoter element around -30 of transcription start
	JmAP2-04	TATA-box	ATATAT	1404	6	-	Brassica napus	core promoter element around -30 of transcription start
	JmAP2-04	TATA-box	TATATA	1405	6	-	Arabidopsis thaliana	core promoter element around -30 of transcription start
	JmAP2-04	TATA-box	ATATAT	1406	6	-	Brassica napus	core promoter element around -30 of transcription start
	JmAP2-04	TATA-box	TATATA	1407	6	-	Arabidopsis thaliana	core promoter element around -30 of transcription start
	JmAP2-04	TATA-box	ATATAT	1408	6	-	Brassica napus	core promoter element around -30 of transcription start
	JmAP2-04	TATA-box	TATATA	1409	6	-	Arabidopsis thaliana	core promoter element around -30 of transcription start
	JmAP2-04	TATA-box	ATATAT	1410	6	-	Brassica napus	core promoter element around -30 of transcription start
	JmAP2-04	TATA-box	TATATA	1411	6	-	Arabidopsis thaliana	core promoter element around -30 of transcription start
	JmAP2-04	TATA-box	ATATAT	1412	6	-	Brassica napus	core promoter element around -30 of transcription start
	JmAP2-04	TATA-box	TATATA	1413	6	-	Arabidopsis thaliana	core promoter element around -30 of transcription start
	JmAP2-04	TATA-box	ATATAT	1414	6	-	Brassica napus	core promoter element around -30 of transcription start
	JmAP2-04	TATA-box	TATATA	1415	6	-	Arabidopsis thaliana	core promoter element around -30 of transcription start
	JmAP2-04	TATA-box	ATATAT	1416	6	-	Brassica napus	core promoter element around -30 of transcription start
	JmAP2-04	TATA-box	TATATA	1417	6	-	Arabidopsis thaliana	core promoter element around -30 of transcription start
	JmAP2-04	TATA-box	ATATAT	1418	6	-	Brassica napus	core promoter element around -30 of transcription start
	JmAP2-04	TATA-box	TATA	1419	4	-	Arabidopsis thaliana	core promoter element around -30 of transcription start
	JmAP2-04	TATA-box	TATA	1475	4	-	Arabidopsis thaliana	core promoter element around -30 of transcription start
	JmAP2-04	TATA-box	TATA	1825	4	-	Arabidopsis thaliana	core promoter element around -30 of transcription start
	JmAP2-04	TATA-box	TATA	1847	4	-	Arabidopsis thaliana	core promoter element around -30 of transcription start
	JmAP2-04	TATA-box	TATA	1856	4	-	Arabidopsis thaliana	core promoter element around -30 of transcription start
	JmAP2-04	TATA-box	TATATA	1867	6	-	Arabidopsis thaliana	core promoter element around -30 of transcription start
	JmAP2-04	TATA-box	ATATAT	1868	6	-	Brassica napus	core promoter element around -30 of transcription start
	JmAP2-04	TATA-box	TATATA	1869	6	-	Arabidopsis thaliana	core promoter element around -30 of transcription start
	JmAP2-04	TATA-box	ATATAT	1870	6	-	Brassica napus	core promoter element around -30 of transcription start
	JmAP2-04	TATA-box	TATA	1871	4	-	Arabidopsis thaliana	core promoter element around -30 of transcription start
	JmAP2-04	P-box	CCTTTTG	253	7	-	Oryza sativa	gibberellin-responsive element
	JmAP2-04	G-Box	CACGTT	722	6	+	Pisum sativum	cis-acting regulatory element involved in light responsiveness
	JmAP2-04	G-Box	CACGTG	831	6	+	Pisum sativum	cis-acting regulatory element involved in light responsiveness
	JmAP2-04	G-Box	CACGTG	872	6	+	Pisum sativum	cis-acting regulatory element involved in light responsiveness
	JmAP2-04	TC-rich repeats	GTTTTCTTAC	1776	9	+	Nicotiana tabacum	cis-acting element involved in defense and stress responsiveness
	JmAP2-04	TCA-element	CCATCTTTTT	1544	9	+	Nicotiana tabacum	cis-acting element involved in salicylic acid responsiveness
	JmAP2-04	Box 4	ATTAAT	1117	6	-	Petroselinum crispum	part of a conserved DNA module involved in light responsiveness
	JmAP2-04	G-box	TAAACGTG	722	8	-	Brassica oleracea	cis-acting regulatory element involved in light responsiveness
	JmAP2-04	G-box	ACACGTG(G/t)CACC	830	10.5	+	Lycopersicon esculentum	cis-acting regulatory element involved in light responsiveness
	JmAP2-04	G-box	CACGTG	831	6	+	Arabidopsis thaliana	cis-acting regulatory element involved in light responsiveness
	JmAP2-04	G-box	CACGTG	872	6	+	Arabidopsis thaliana	cis-acting regulatory element involved in light responsiveness
	JmAP2-04	G-box	CAGACGTGGCA	1059	10	-	Nicotiana plumbaginifolia	cis-acting regulatory element involved in light responsiveness
	JmAP2-04	G-box	CACGTC	1062	6	+	Zea mays	cis-acting regulatory element involved in light responsiveness
	JmAP2-04	G-box	CACGTC	1537	6	+	Zea mays	cis-acting regulatory element involved in light responsiveness
	JmAP2-05	A-box	CCGTCC	152	6	+	Petroselinum crispum	cis-acting regulatory element
	JmAP2-05	TCA-element	TCAGAAGAGG	1628	9	-	Brassica oleracea	cis-acting element involved in salicylic acid responsiveness
	JmAP2-05	I-box	TGATAATGT	1335	9	+	Solanum tuberosum	part of a light responsive element
	JmAP2-05	Box 4	ATTAAT	344	6	+	Petroselinum crispum	part of a conserved DNA module involved in light responsiveness
	JmAP2-05	Box 4	ATTAAT	363	6	+	Petroselinum crispum	part of a conserved DNA module involved in light responsiveness
	JmAP2-05	Box 4	ATTAAT	1000	6	-	Petroselinum crispum	part of a conserved DNA module involved in light responsiveness
	JmAP2-05	Box 4	ATTAAT	1146	6	-	Petroselinum crispum	part of a conserved DNA module involved in light responsiveness
	JmAP2-05	Box 4	ATTAAT	1756	6	-	Petroselinum crispum	part of a conserved DNA module involved in light responsiveness
	JmAP2-05	MBS	CAACTG	101	6	-	Arabidopsis thaliana	MYB binding site involved in drought-inducibility
	JmAP2-05	G-box	TACGTG	191	6	-	Arabidopsis thaliana	cis-acting regulatory element involved in light responsiveness
	JmAP2-05	AT1-motif	AATTATTTTTTATT	370	13	-	Solanum tuberosum	part of a light responsive module
	JmAP2-05	G-Box	CACGTT	616	6	-	Pisum sativum	cis-acting regulatory element involved in light responsiveness
	JmAP2-05	ABRE	ACGTG	191	5	-	Arabidopsis thaliana	cis-acting element involved in the abscisic acid responsiveness
	JmAP2-05	ABRE	CGCACGTGTC	614	9	+	Hordeum vulgare	cis-acting element involved in the abscisic acid responsiveness
	JmAP2-05	ABRE	ACGTG	617	5	+	Arabidopsis thaliana	cis-acting element involved in the abscisic acid responsiveness
	JmAP2-05	TGACG-motif	TGACG	105	5	+	Hordeum vulgare	cis-acting regulatory element involved in the MeJA-responsiveness
	JmAP2-05	TGACG-motif	TGACG	188	5	-	Hordeum vulgare	cis-acting regulatory element involved in the MeJA-responsiveness
	JmAP2-05	TGACG-motif	TGACG	646	5	-	Hordeum vulgare	cis-acting regulatory element involved in the MeJA-responsiveness
	JmAP2-05	CGTCA-motif	CGTCA	105	5	-	Hordeum vulgare	cis-acting regulatory element involved in the MeJA-responsiveness
	JmAP2-05	CGTCA-motif	CGTCA	188	5	+	Hordeum vulgare	cis-acting regulatory element involved in the MeJA-responsiveness
	JmAP2-05	CGTCA-motif	CGTCA	646	5	+	Hordeum vulgare	cis-acting regulatory element involved in the MeJA-responsiveness
	JmAP2-05	TCT-motif	TCTTAC	1620	6	+	Arabidopsis thaliana	part of a light responsive element
	JmAP2-05	Sp1	GGGCGG	1321	6	+	Oryza sativa	light responsive element
	JmAP2-05	CAAT-box	CAAAT	483	5	+	Pisum sativum	common cis-acting element in promoter and enhancer regions
	JmAP2-05	CAAT-box	CAAAT	519	5	+	Pisum sativum	common cis-acting element in promoter and enhancer regions
	JmAP2-05	CAAT-box	CCAAT	572	5	-	Arabidopsis thaliana	common cis-acting element in promoter and enhancer regions
	JmAP2-05	CAAT-box	CAAAT	666	5	+	Pisum sativum	common cis-acting element in promoter and enhancer regions
	JmAP2-05	CAAT-box	CAAAT	718	5	+	Pisum sativum	common cis-acting element in promoter and enhancer regions
	JmAP2-05	CAAT-box	CCCAATTT	719	8	-	Arabidopsis thaliana	common cis-acting element in promoter and enhancer regions
	JmAP2-05	CAAT-box	CCAAT	721	5	-	Arabidopsis thaliana	common cis-acting element in promoter and enhancer regions
	JmAP2-05	CAAT-box	CAAAT	784	5	-	Pisum sativum	common cis-acting element in promoter and enhancer regions
	JmAP2-05	CAAT-box	CAAAT	820	5	+	Pisum sativum	common cis-acting element in promoter and enhancer regions
	JmAP2-05	CAAT-box	CCAAT	1249	5	-	Arabidopsis thaliana	common cis-acting element in promoter and enhancer regions
	JmAP2-05	CAAT-box	CAAAT	1260	5	+	Pisum sativum	common cis-acting element in promoter and enhancer regions
	JmAP2-05	CAAT-box	CAAAT	1542	5	+	Pisum sativum	common cis-acting element in promoter and enhancer regions
	JmAP2-05	CAAT-box	CAAAT	1901	5	+	Pisum sativum	common cis-acting element in promoter and enhancer regions
	JmAP2-05	TATA-box	ATATAT	39	6	+	Brassica napus	core promoter element around -30 of transcription start
	JmAP2-05	TATA-box	TATA	40	4	+	Arabidopsis thaliana	core promoter element around -30 of transcription start
	JmAP2-05	TATA-box	TATTTAAA	310	8	-	Arabidopsis thaliana	core promoter element around -30 of transcription start
	JmAP2-05	TATA-box	TATACA	652	6	-	Helianthus annuus	core promoter element around -30 of transcription start
	JmAP2-05	TATA-box	TATA	654	4	+	Arabidopsis thaliana	core promoter element around -30 of transcription start
	JmAP2-05	TATA-box	TATACA	743	6	-	Helianthus annuus	core promoter element around -30 of transcription start
	JmAP2-05	TATA-box	TATA	745	4	+	Arabidopsis thaliana	core promoter element around -30 of transcription start
	JmAP2-05	TATA-box	TATATA	802	6	+	Arabidopsis thaliana	core promoter element around -30 of transcription start
	JmAP2-05	TATA-box	TATA	804	4	+	Arabidopsis thaliana	core promoter element around -30 of transcription start
	JmAP2-05	TATA-box	ATTATA	955	6	+	Brassica napus	core promoter element around -30 of transcription start
	JmAP2-05	TATA-box	TATAA	956	5	-	Arabidopsis thaliana	core promoter element around -30 of transcription start
	JmAP2-05	TATA-box	TATA	957	4	+	Arabidopsis thaliana	core promoter element around -30 of transcription start
	JmAP2-05	TATA-box	ATATAT	1004	6	-	Brassica napus	core promoter element around -30 of transcription start
	JmAP2-05	TATA-box	TATATA	1005	6	-	Arabidopsis thaliana	core promoter element around -30 of transcription start
	JmAP2-05	TATA-box	ATATAT	1006	6	-	Brassica napus	core promoter element around -30 of transcription start
	JmAP2-05	TATA-box	TATATA	1007	6	-	Arabidopsis thaliana	core promoter element around -30 of transcription start
	JmAP2-05	TATA-box	ATATAT	1008	6	-	Brassica napus	core promoter element around -30 of transcription start
	JmAP2-05	TATA-box	TATATA	1009	6	-	Arabidopsis thaliana	core promoter element around -30 of transcription start
	JmAP2-05	TATA-box	ATATAT	1010	6	-	Brassica napus	core promoter element around -30 of transcription start
	JmAP2-05	TATA-box	TATATA	1011	6	-	Arabidopsis thaliana	core promoter element around -30 of transcription start
	JmAP2-05	TATA-box	ATATAT	1012	6	-	Brassica napus	core promoter element around -30 of transcription start
	JmAP2-05	TATA-box	TATATA	1013	6	-	Arabidopsis thaliana	core promoter element around -30 of transcription start
	JmAP2-05	TATA-box	ATATAT	1014	6	-	Brassica napus	core promoter element around -30 of transcription start
	JmAP2-05	TATA-box	TATATA	1015	6	-	Arabidopsis thaliana	core promoter element around -30 of transcription start
	JmAP2-05	TATA-box	ATATAT	1016	6	-	Brassica napus	core promoter element around -30 of transcription start
	JmAP2-05	TATA-box	TATATA	1017	6	-	Arabidopsis thaliana	core promoter element around -30 of transcription start
	JmAP2-05	TATA-box	ATATAT	1018	6	-	Brassica napus	core promoter element around -30 of transcription start
	JmAP2-05	TATA-box	TATATA	1019	6	-	Arabidopsis thaliana	core promoter element around -30 of transcription start
	JmAP2-05	TATA-box	ATATAT	1020	6	-	Brassica napus	core promoter element around -30 of transcription start
	JmAP2-05	TATA-box	TATATA	1021	6	-	Arabidopsis thaliana	core promoter element around -30 of transcription start
	JmAP2-05	TATA-box	ATATAT	1022	6	-	Brassica napus	core promoter element around -30 of transcription start
	JmAP2-05	TATA-box	TATATA	1023	6	-	Arabidopsis thaliana	core promoter element around -30 of transcription start
	JmAP2-05	TATA-box	ATATAT	1024	6	-	Brassica napus	core promoter element around -30 of transcription start
	JmAP2-05	TATA-box	TATATA	1025	6	-	Arabidopsis thaliana	core promoter element around -30 of transcription start
	JmAP2-05	TATA-box	ATATAT	1026	6	-	Brassica napus	core promoter element around -30 of transcription start
	JmAP2-05	TATA-box	TATATA	1027	6	-	Arabidopsis thaliana	core promoter element around -30 of transcription start
	JmAP2-05	TATA-box	ATATAT	1028	6	-	Brassica napus	core promoter element around -30 of transcription start
	JmAP2-05	TATA-box	TATATA	1029	6	-	Arabidopsis thaliana	core promoter element around -30 of transcription start
	JmAP2-05	TATA-box	ATATAT	1030	6	-	Brassica napus	core promoter element around -30 of transcription start
	JmAP2-05	TATA-box	TATATA	1031	6	-	Arabidopsis thaliana	core promoter element around -30 of transcription start
	JmAP2-05	TATA-box	ATATAT	1032	6	-	Brassica napus	core promoter element around -30 of transcription start
	JmAP2-05	TATA-box	TATA	1033	4	-	Arabidopsis thaliana	core promoter element around -30 of transcription start
	JmAP2-05	TATA-box	TATACA	1238	6	-	Helianthus annuus	core promoter element around -30 of transcription start
	JmAP2-05	TATA-box	TATATA	1240	6	-	Arabidopsis thaliana	core promoter element around -30 of transcription start
	JmAP2-05	TATA-box	ATATAT	1241	6	-	Brassica napus	core promoter element around -30 of transcription start
	JmAP2-05	TATA-box	TATATA	1242	6	-	Arabidopsis thaliana	core promoter element around -30 of transcription start
	JmAP2-05	TATA-box	ATATAT	1243	6	-	Brassica napus	core promoter element around -30 of transcription start
	JmAP2-05	TATA-box	TATATA	1244	6	-	Arabidopsis thaliana	core promoter element around -30 of transcription start
	JmAP2-05	TATA-box	ATATAT	1245	6	-	Brassica napus	core promoter element around -30 of transcription start
	JmAP2-05	TATA-box	TATA	1246	4	-	Arabidopsis thaliana	core promoter element around -30 of transcription start
	JmAP2-05	TATA-box	ATTATA	1263	6	+	Brassica napus	core promoter element around -30 of transcription start
	JmAP2-05	TATA-box	TATATAA	1264	7	-	Arabidopsis thaliana	core promoter element around -30 of transcription start
	JmAP2-05	TATA-box	TATATA	1265	6	-	Arabidopsis thaliana	core promoter element around -30 of transcription start
	JmAP2-05	TATA-box	ATATAA	1266	6	+	Brassica oleracea	core promoter element around -30 of transcription start
	JmAP2-05	TATA-box	TATA	1267	4	-	Arabidopsis thaliana	core promoter element around -30 of transcription start
	JmAP2-05	TATA-box	TATTTAAA	1371	8	-	Arabidopsis thaliana	core promoter element around -30 of transcription start
	JmAP2-05	TATA-box	TATACA	1380	6	-	Helianthus annuus	core promoter element around -30 of transcription start
	JmAP2-05	TATA-box	TATA	1382	4	-	Arabidopsis thaliana	core promoter element around -30 of transcription start
	JmAP2-05	TATA-box	TATACA	1400	6	-	Helianthus annuus	core promoter element around -30 of transcription start
	JmAP2-05	TATA-box	TATA	1402	4	-	Arabidopsis thaliana	core promoter element around -30 of transcription start
	JmAP2-05	TATA-box	TATA	1824	4	-	Arabidopsis thaliana	core promoter element around -30 of transcription start
	JmAP2-05	RY-element	CATGCATG	771	8	+	Helianthus annuus	cis-acting regulatory element involved in seed-specific regulation
	JmAP2-05	CCAAT-box	CAACGG	1806	6	-	Hordeum vulgare	MYBHv1 binding site
	JmAP2-06	A-box	CCGTCC	1443	6	+	Petroselinum crispum	cis-acting regulatory element
	JmAP2-06	GT1-motif	GTGTGTGAA	901	9	-	Solanum tuberosum	light responsive element
	JmAP2-06	chs-CMA2a	TCACTTGA	47	8	-	Petroselinum crispum	part of a light responsive element
	JmAP2-06	O2-site	GATGACATGG	519	9	+	Zea mays	cis-acting regulatory element involved in zein metabolism regulation
	JmAP2-06	O2-site	GATGA(C/T)(A/G)TG(A/G)	659	8	+	Zea mays	cis-acting regulatory element involved in zein metabolism regulation
	JmAP2-06	G-box	CACGTC	1479	6	+	Zea mays	cis-acting regulatory element involved in light responsiveness
	JmAP2-06	AT1-motif	AATTATTTTTTATT	989	13	-	Solanum tuberosum	part of a light responsive module
	JmAP2-06	Box 4	ATTAAT	718	6	+	Petroselinum crispum	part of a conserved DNA module involved in light responsiveness
	JmAP2-06	Box 4	ATTAAT	872	6	+	Petroselinum crispum	part of a conserved DNA module involved in light responsiveness
	JmAP2-06	Box 4	ATTAAT	1188	6	-	Petroselinum crispum	part of a conserved DNA module involved in light responsiveness
	JmAP2-06	MBS	CAACTG	1581	6	-	Arabidopsis thaliana	MYB binding site involved in drought-inducibility
	JmAP2-06	ARE	AAACCA	526	6	-	Zea mays	cis-acting regulatory element essential for the anaerobic induction
	JmAP2-06	ABRE	ACGTG	1479	5	-	Arabidopsis thaliana	cis-acting element involved in the abscisic acid responsiveness
	JmAP2-06	CAT-box	GCCACT	1408	6	-	Arabidopsis thaliana	cis-acting regulatory element related to meristem expression
	JmAP2-06	GATA-motif	AAGATAAGATT	17	10	+	Arabidopsis thaliana	part of a light responsive element
	JmAP2-06	TATA-box	TATAAA	75	6	-	Helianthus annuus	core promoter element around -30 of transcription start
	JmAP2-06	TATA-box	TATAA	76	5	-	Arabidopsis thaliana	core promoter element around -30 of transcription start
	JmAP2-06	TATA-box	TATA	77	4	+	Arabidopsis thaliana	core promoter element around -30 of transcription start
	JmAP2-06	TATA-box	TATAAAA	86	7	-	Pisum sativum	core promoter element around -30 of transcription start
	JmAP2-06	TATA-box	TATAAA	87	6	-	Helianthus annuus	core promoter element around -30 of transcription start
	JmAP2-06	TATA-box	TATAA	88	5	-	Arabidopsis thaliana	core promoter element around -30 of transcription start
	JmAP2-06	TATA-box	TATA	89	4	+	Arabidopsis thaliana	core promoter element around -30 of transcription start
	JmAP2-06	TATA-box	TATTTAAA	97	8	+	Arabidopsis thaliana	core promoter element around -30 of transcription start
	JmAP2-06	TATA-box	TATTTAAA	99	8	-	Arabidopsis thaliana	core promoter element around -30 of transcription start
	JmAP2-06	TATA-box	taTATAAAtc	125	9	-	Arabidopsis thaliana	core promoter element around -30 of transcription start
	JmAP2-06	TATA-box	TATATAA	128	7	-	Arabidopsis thaliana	core promoter element around -30 of transcription start
	JmAP2-06	TATA-box	TATATA	129	6	+	Arabidopsis thaliana	core promoter element around -30 of transcription start
	JmAP2-06	TATA-box	ATATAT	130	6	+	Brassica napus	core promoter element around -30 of transcription start
	JmAP2-06	TATA-box	TATATA	131	6	+	Arabidopsis thaliana	core promoter element around -30 of transcription start
	JmAP2-06	TATA-box	ATATAT	132	6	+	Brassica napus	core promoter element around -30 of transcription start
	JmAP2-06	TATA-box	TATA	133	4	+	Arabidopsis thaliana	core promoter element around -30 of transcription start
	JmAP2-06	TATA-box	TATA	189	4	+	Arabidopsis thaliana	core promoter element around -30 of transcription start
	JmAP2-06	TATA-box	TATAAA	204	6	-	Helianthus annuus	core promoter element around -30 of transcription start
	JmAP2-06	TATA-box	TATAA	205	5	-	Arabidopsis thaliana	core promoter element around -30 of transcription start
	JmAP2-06	TATA-box	TATA	206	4	+	Arabidopsis thaliana	core promoter element around -30 of transcription start
	JmAP2-06	TATA-box	ATTATA	244	6	+	Brassica napus	core promoter element around -30 of transcription start
	JmAP2-06	TATA-box	TATAA	245	5	-	Arabidopsis thaliana	core promoter element around -30 of transcription start
	JmAP2-06	TATA-box	TATA	246	4	+	Arabidopsis thaliana	core promoter element around -30 of transcription start
	JmAP2-06	TATA-box	ccTATAAAaa	254	9	-	Arabidopsis thaliana	core promoter element around -30 of transcription start
	JmAP2-06	TATA-box	TATATAA	255	7	-	Arabidopsis thaliana	core promoter element around -30 of transcription start
	JmAP2-06	TATA-box	TATATA	256	6	+	Arabidopsis thaliana	core promoter element around -30 of transcription start
	JmAP2-06	TATA-box	TATA	258	4	+	Arabidopsis thaliana	core promoter element around -30 of transcription start
	JmAP2-06	TATA-box	TATAAAA	275	7	-	Pisum sativum	core promoter element around -30 of transcription start
	JmAP2-06	TATA-box	TATAAA	276	6	-	Helianthus annuus	core promoter element around -30 of transcription start
	JmAP2-06	TATA-box	TATAA	277	5	-	Arabidopsis thaliana	core promoter element around -30 of transcription start
	JmAP2-06	TATA-box	TATA	278	4	+	Arabidopsis thaliana	core promoter element around -30 of transcription start
	JmAP2-06	TATA-box	ATATAT	334	6	+	Brassica napus	core promoter element around -30 of transcription start
	JmAP2-06	TATA-box	TATA	335	4	+	Arabidopsis thaliana	core promoter element around -30 of transcription start
	JmAP2-06	TATA-box	ATTATA	397	6	+	Brassica napus	core promoter element around -30 of transcription start
	JmAP2-06	TATA-box	TATAA	398	5	-	Arabidopsis thaliana	core promoter element around -30 of transcription start
	JmAP2-06	TATA-box	TATA	399	4	+	Arabidopsis thaliana	core promoter element around -30 of transcription start
	JmAP2-06	TATA-box	TATTTAAA	530	8	-	Arabidopsis thaliana	core promoter element around -30 of transcription start
	JmAP2-06	TATA-box	ATTATA	623	6	+	Brassica napus	core promoter element around -30 of transcription start
	JmAP2-06	TATA-box	TATAA	624	5	-	Arabidopsis thaliana	core promoter element around -30 of transcription start
	JmAP2-06	TATA-box	TATA	625	4	+	Arabidopsis thaliana	core promoter element around -30 of transcription start
	JmAP2-06	TATA-box	TATAAAA	629	7	-	Pisum sativum	core promoter element around -30 of transcription start
	JmAP2-06	TATA-box	TATAAA	630	6	-	Helianthus annuus	core promoter element around -30 of transcription start
	JmAP2-06	TATA-box	TATAA	631	5	-	Arabidopsis thaliana	core promoter element around -30 of transcription start
	JmAP2-06	TATA-box	TATA	632	4	+	Arabidopsis thaliana	core promoter element around -30 of transcription start
	JmAP2-06	TATA-box	TATAAATA	890	8	-	Daucus carota	core promoter element around -30 of transcription start
	JmAP2-06	TATA-box	TATAAAT	891	7	-	Brassica juncea	core promoter element around -30 of transcription start
	JmAP2-06	TATA-box	TATAAA	892	6	-	Helianthus annuus	core promoter element around -30 of transcription start
	JmAP2-06	TATA-box	TATAA	893	5	-	Arabidopsis thaliana	core promoter element around -30 of transcription start
	JmAP2-06	TATA-box	TATA	894	4	+	Arabidopsis thaliana	core promoter element around -30 of transcription start
	JmAP2-06	TATA-box	TATA	948	4	+	Arabidopsis thaliana	core promoter element around -30 of transcription start
	JmAP2-06	TATA-box	TATATTTATATTT	993	12	-	Avena sativa	core promoter element around -30 of transcription start
	JmAP2-06	TATA-box	TATA	1002	4	-	Arabidopsis thaliana	core promoter element around -30 of transcription start
	JmAP2-06	TATA-box	TATTTAAA	1040	8	-	Arabidopsis thaliana	core promoter element around -30 of transcription start
	JmAP2-06	TATA-box	TATTTAAA	1150	8	-	Arabidopsis thaliana	core promoter element around -30 of transcription start
	JmAP2-06	TATA-box	ATATAA	1168	6	+	Brassica oleracea	core promoter element around -30 of transcription start
	JmAP2-06	TATA-box	TATA	1169	4	-	Arabidopsis thaliana	core promoter element around -30 of transcription start
	JmAP2-06	TATA-box	TATATTTATATTT	1176	12	-	Avena sativa	core promoter element around -30 of transcription start
	JmAP2-06	TATA-box	ATATAT	1184	6	-	Brassica napus	core promoter element around -30 of transcription start
	JmAP2-06	TATA-box	TATA	1185	4	-	Arabidopsis thaliana	core promoter element around -30 of transcription start
	JmAP2-06	TATA-box	TATAAA	1433	6	-	Helianthus annuus	core promoter element around -30 of transcription start
	JmAP2-06	TATA-box	TATATAA	1434	7	-	Arabidopsis thaliana	core promoter element around -30 of transcription start
	JmAP2-06	TATA-box	TATATA	1435	6	-	Arabidopsis thaliana	core promoter element around -30 of transcription start
	JmAP2-06	TATA-box	ATATAT	1436	6	-	Brassica napus	core promoter element around -30 of transcription start
	JmAP2-06	TATA-box	TATA	1437	4	-	Arabidopsis thaliana	core promoter element around -30 of transcription start
	JmAP2-06	CAAT-box	CAAAT	281	5	-	Pisum sativum	common cis-acting element in promoter and enhancer regions
	JmAP2-06	CAAT-box	CAAAT	294	5	+	Pisum sativum	common cis-acting element in promoter and enhancer regions
	JmAP2-06	CAAT-box	CAAAT	443	5	-	Pisum sativum	common cis-acting element in promoter and enhancer regions
	JmAP2-06	CAAT-box	CAAAT	463	5	+	Pisum sativum	common cis-acting element in promoter and enhancer regions
	JmAP2-06	CAAT-box	CAAAT	501	5	-	Pisum sativum	common cis-acting element in promoter and enhancer regions
	JmAP2-06	CAAT-box	CAAAT	787	5	+	Pisum sativum	common cis-acting element in promoter and enhancer regions
	JmAP2-06	CAAT-box	CAAAT	833	5	-	Pisum sativum	common cis-acting element in promoter and enhancer regions
	JmAP2-06	CAAT-box	CAAAT	840	5	-	Pisum sativum	common cis-acting element in promoter and enhancer regions
	JmAP2-06	CAAT-box	CAAAT	937	5	+	Pisum sativum	common cis-acting element in promoter and enhancer regions
	JmAP2-06	CAAT-box	CAAAT	964	5	+	Pisum sativum	common cis-acting element in promoter and enhancer regions
	JmAP2-06	CAAT-box	CAAAT	1008	5	-	Pisum sativum	common cis-acting element in promoter and enhancer regions
	JmAP2-06	CAAT-box	TGCCAAC	1583	7	-	Petunia hybrida	common cis-acting element in promoter and enhancer regions
	JmAP2-06	CAAT-box	CAAAT	1588	5	+	Pisum sativum	common cis-acting element in promoter and enhancer regions
	JmAP2-06	circadian	CAAAGATATC	198	9	-	Lycopersicon esculentum	cis-acting regulatory element involved in circadian control
	JmAP2-06	LS7	CAGATTTATTTTTA	910	13	+	Zea mays	part of a light responsive element
	JmAP2-06	Gap-box	CAAATGAA(A/G)A	828	9.5	-	Arabidopsis thaliana	part of a light responsive element
	JmAP2-07	P-box	CCTTTTG	534	7	+	Oryza sativa	gibberellin-responsive element
	JmAP2-07	P-box	CCTTTTG	1720	7	+	Oryza sativa	gibberellin-responsive element
	JmAP2-07	GT1-motif	GGTTAA	668	6	+	Arabidopsis thaliana	light responsive element
	JmAP2-07	GT1-motif	GGTTAA	948	6	-	Arabidopsis thaliana	light responsive element
	JmAP2-07	GT1-motif	GGTTAA	1009	6	-	Arabidopsis thaliana	light responsive element
	JmAP2-07	GT1-motif	GGTTAA	1235	6	+	Arabidopsis thaliana	light responsive element
	JmAP2-07	GT1-motif	GGTTAA	1409	6	+	Arabidopsis thaliana	light responsive element
	JmAP2-07	LTR	CCGAAA	787	6	-	Hordeum vulgare	cis-acting element involved in low-temperature responsiveness
	JmAP2-07	LTR	CCGAAA	1624	6	-	Hordeum vulgare	cis-acting element involved in low-temperature responsiveness
	JmAP2-07	LTR	CCGAAA	1847	6	+	Hordeum vulgare	cis-acting element involved in low-temperature responsiveness
	JmAP2-07	Box 4	ATTAAT	701	6	+	Petroselinum crispum	part of a conserved DNA module involved in light responsiveness
	JmAP2-07	Box 4	ATTAAT	1109	6	-	Petroselinum crispum	part of a conserved DNA module involved in light responsiveness
	JmAP2-07	TC-rich repeats	ATTCTCTAAC	489	9	+	Nicotiana tabacum	cis-acting element involved in defense and stress responsiveness
	JmAP2-07	TC-rich repeats	GTTTTCTTAC	1768	9	+	Nicotiana tabacum	cis-acting element involved in defense and stress responsiveness
	JmAP2-07	TCA-element	CCATCTTTTT	1259	9	-	Nicotiana tabacum	cis-acting element involved in salicylic acid responsiveness
	JmAP2-07	G-Box	CACGTT	1239	6	-	Pisum sativum	cis-acting regulatory element involved in light responsiveness
	JmAP2-07	ABRE	CGCACGTGTC	659	9	-	Hordeum vulgare	cis-acting element involved in the abscisic acid responsiveness
	JmAP2-07	ABRE	ACGTG	1240	5	+	Arabidopsis thaliana	cis-acting element involved in the abscisic acid responsiveness
	JmAP2-07	ARE	AAACCA	379	6	-	Zea mays	cis-acting regulatory element essential for the anaerobic induction
	JmAP2-07	CGTCA-motif	CGTCA	101	5	-	Hordeum vulgare	cis-acting regulatory element involved in the MeJA-responsiveness
	JmAP2-07	CGTCA-motif	CGTCA	148	5	-	Hordeum vulgare	cis-acting regulatory element involved in the MeJA-responsiveness
	JmAP2-07	CGTCA-motif	CGTCA	1098	5	-	Hordeum vulgare	cis-acting regulatory element involved in the MeJA-responsiveness
	JmAP2-07	GATA-motif	AAGGATAAGG	1001	9	-	Solanum tuberosum	part of a light responsive element
	JmAP2-07	TGACG-motif	TGACG	101	5	+	Hordeum vulgare	cis-acting regulatory element involved in the MeJA-responsiveness
	JmAP2-07	TGACG-motif	TGACG	148	5	+	Hordeum vulgare	cis-acting regulatory element involved in the MeJA-responsiveness
	JmAP2-07	TGACG-motif	TGACG	1098	5	+	Hordeum vulgare	cis-acting regulatory element involved in the MeJA-responsiveness
	JmAP2-07	TCT-motif	TCTTAC	808	6	+	Arabidopsis thaliana	part of a light responsive element
	JmAP2-07	TCT-motif	TCTTAC	1050	6	-	Arabidopsis thaliana	part of a light responsive element
	JmAP2-07	CAAT-box	CCAAT	49	5	-	Arabidopsis thaliana	common cis-acting element in promoter and enhancer regions
	JmAP2-07	CAAT-box	CAAAT	107	5	-	Pisum sativum	common cis-acting element in promoter and enhancer regions
	JmAP2-07	CAAT-box	CCAAT	122	5	-	Arabidopsis thaliana	common cis-acting element in promoter and enhancer regions
	JmAP2-07	CAAT-box	CCAAT	277	5	-	Arabidopsis thaliana	common cis-acting element in promoter and enhancer regions
	JmAP2-07	CAAT-box	CAAAT	716	5	+	Pisum sativum	common cis-acting element in promoter and enhancer regions
	JmAP2-07	CAAT-box	CCAAT	730	5	-	Arabidopsis thaliana	common cis-acting element in promoter and enhancer regions
	JmAP2-07	CAAT-box	CCAAT	779	5	-	Arabidopsis thaliana	common cis-acting element in promoter and enhancer regions
	JmAP2-07	CAAT-box	CAAAT	1231	5	-	Pisum sativum	common cis-acting element in promoter and enhancer regions
	JmAP2-07	CAAT-box	CCCAATTT	1289	8	+	Arabidopsis thaliana	common cis-acting element in promoter and enhancer regions
	JmAP2-07	CAAT-box	CCAAT	1290	5	+	Arabidopsis thaliana	common cis-acting element in promoter and enhancer regions
	JmAP2-07	CAAT-box	CCAAT	1314	5	+	Arabidopsis thaliana	common cis-acting element in promoter and enhancer regions
	JmAP2-07	CAAT-box	CAAAT	1390	5	+	Pisum sativum	common cis-acting element in promoter and enhancer regions
	JmAP2-07	CAAT-box	CAAAT	1499	5	-	Pisum sativum	common cis-acting element in promoter and enhancer regions
	JmAP2-07	CAAT-box	CAAAT	1923	5	-	Pisum sativum	common cis-acting element in promoter and enhancer regions
	JmAP2-07	Box III	atCATTTTCACt	1872	11	+	Pisum sativum	protein binding site
	JmAP2-07	TATA-box	TATAA	234	5	-	Arabidopsis thaliana	core promoter element around -30 of transcription start
	JmAP2-07	TATA-box	TATA	235	4	+	Arabidopsis thaliana	core promoter element around -30 of transcription start
	JmAP2-07	TATA-box	ATTATA	241	6	+	Brassica napus	core promoter element around -30 of transcription start
	JmAP2-07	TATA-box	TATAA	242	5	-	Arabidopsis thaliana	core promoter element around -30 of transcription start
	JmAP2-07	TATA-box	TATA	243	4	+	Arabidopsis thaliana	core promoter element around -30 of transcription start
	JmAP2-07	TATA-box	TATAAATA	245	8	-	Daucus carota	core promoter element around -30 of transcription start
	JmAP2-07	TATA-box	TATAAAT	246	7	-	Brassica juncea	core promoter element around -30 of transcription start
	JmAP2-07	TATA-box	TATAAA	247	6	-	Helianthus annuus	core promoter element around -30 of transcription start
	JmAP2-07	TATA-box	TATAA	248	5	-	Arabidopsis thaliana	core promoter element around -30 of transcription start
	JmAP2-07	TATA-box	TATA	249	4	+	Arabidopsis thaliana	core promoter element around -30 of transcription start
	JmAP2-07	TATA-box	ccTATAAAaa	272	9	-	Arabidopsis thaliana	core promoter element around -30 of transcription start
	JmAP2-07	TATA-box	ccTATAAAaa	287	9	-	Arabidopsis thaliana	core promoter element around -30 of transcription start
	JmAP2-07	TATA-box	ATTATA	303	6	+	Brassica napus	core promoter element around -30 of transcription start
	JmAP2-07	TATA-box	TATAA	304	5	-	Arabidopsis thaliana	core promoter element around -30 of transcription start
	JmAP2-07	TATA-box	TATA	305	4	+	Arabidopsis thaliana	core promoter element around -30 of transcription start
	JmAP2-07	TATA-box	ATATAT	337	6	+	Brassica napus	core promoter element around -30 of transcription start
	JmAP2-07	TATA-box	TATA	338	4	+	Arabidopsis thaliana	core promoter element around -30 of transcription start
	JmAP2-07	TATA-box	TATTTAAA	401	8	+	Arabidopsis thaliana	core promoter element around -30 of transcription start
	JmAP2-07	TATA-box	TATA	493	4	+	Arabidopsis thaliana	core promoter element around -30 of transcription start
	JmAP2-07	TATA-box	TATA	814	4	+	Arabidopsis thaliana	core promoter element around -30 of transcription start
	JmAP2-07	TATA-box	TATA	838	4	+	Arabidopsis thaliana	core promoter element around -30 of transcription start
	JmAP2-07	TATA-box	TATAAAT	896	7	-	Brassica juncea	core promoter element around -30 of transcription start
	JmAP2-07	TATA-box	TATAAA	897	6	-	Helianthus annuus	core promoter element around -30 of transcription start
	JmAP2-07	TATA-box	TATAA	898	5	-	Arabidopsis thaliana	core promoter element around -30 of transcription start
	JmAP2-07	TATA-box	TATA	899	4	+	Arabidopsis thaliana	core promoter element around -30 of transcription start
	JmAP2-07	TATA-box	TATAAAA	918	7	-	Pisum sativum	core promoter element around -30 of transcription start
	JmAP2-07	TATA-box	TATAAA	919	6	-	Helianthus annuus	core promoter element around -30 of transcription start
	JmAP2-07	TATA-box	TATAA	920	5	-	Arabidopsis thaliana	core promoter element around -30 of transcription start
	JmAP2-07	TATA-box	TATA	921	4	+	Arabidopsis thaliana	core promoter element around -30 of transcription start
	JmAP2-07	TATA-box	TATAAAT	925	7	-	Brassica juncea	core promoter element around -30 of transcription start
	JmAP2-07	TATA-box	TATAAA	926	6	-	Helianthus annuus	core promoter element around -30 of transcription start
	JmAP2-07	TATA-box	TATAA	927	5	-	Arabidopsis thaliana	core promoter element around -30 of transcription start
	JmAP2-07	TATA-box	TATA	928	4	+	Arabidopsis thaliana	core promoter element around -30 of transcription start
	JmAP2-07	TATA-box	TAAAGATT	1104	8	+	Arabidopsis thaliana	core promoter element around -30 of transcription start
	JmAP2-07	TATA-box	TATA	1733	4	-	Arabidopsis thaliana	core promoter element around -30 of transcription start
	JmAP2-07	TATA-box	TATATA	1886	6	-	Arabidopsis thaliana	core promoter element around -30 of transcription start
	JmAP2-07	TATA-box	ATATAA	1887	6	+	Brassica oleracea	core promoter element around -30 of transcription start
	JmAP2-07	TATA-box	TATA	1888	4	-	Arabidopsis thaliana	core promoter element around -30 of transcription start
	JmAP2-07	GCN4_motif	TGAGTCA	1531	7	+	Oryza sativa	cis-regulatory element involved in endosperm expression
	JmAP2-07	CCAAT-box	CAACGG	1045	6	+	Hordeum vulgare	MYBHv1 binding site
	JmAP2-08	circadian	CAAAGATATC	986	9	-	Lycopersicon esculentum	cis-acting regulatory element involved in circadian control
	JmAP2-08	Sp1	GGGCGG	954	6	-	Oryza sativa	light responsive element
	JmAP2-08	CAAT-box	CCAAT	31	5	+	Arabidopsis thaliana	common cis-acting element in promoter and enhancer regions
	JmAP2-08	CAAT-box	CCAAT	184	5	+	Arabidopsis thaliana	common cis-acting element in promoter and enhancer regions
	JmAP2-08	CAAT-box	CCAAT	472	5	+	Arabidopsis thaliana	common cis-acting element in promoter and enhancer regions
	JmAP2-08	CAAT-box	CAAAT	487	5	-	Pisum sativum	common cis-acting element in promoter and enhancer regions
	JmAP2-08	CAAT-box	CCAAT	814	5	-	Arabidopsis thaliana	common cis-acting element in promoter and enhancer regions
	JmAP2-08	CAAT-box	CAAAT	919	5	+	Pisum sativum	common cis-acting element in promoter and enhancer regions
	JmAP2-08	CAAT-box	CAAAT	1245	5	-	Pisum sativum	common cis-acting element in promoter and enhancer regions
	JmAP2-08	CAAT-box	CCAAT	1333	5	+	Arabidopsis thaliana	common cis-acting element in promoter and enhancer regions
	JmAP2-08	CAAT-box	CAAAT	1367	5	-	Pisum sativum	common cis-acting element in promoter and enhancer regions
	JmAP2-08	CAAT-box	CCAAT	1684	5	-	Arabidopsis thaliana	common cis-acting element in promoter and enhancer regions
	JmAP2-08	CAAT-box	CAAAT	1924	5	-	Pisum sativum	common cis-acting element in promoter and enhancer regions
	JmAP2-08	CAAT-box	CAAAT	1954	5	-	Pisum sativum	common cis-acting element in promoter and enhancer regions
	JmAP2-08	GCN4_motif	TGAGTCA	1561	7	+	Oryza sativa	cis-regulatory element involved in endosperm expression
	JmAP2-08	TATA-box	TACAAAA	101	7	+	Oryza sativa	core promoter element around -30 of transcription start
	JmAP2-08	TATA-box	TACAAAA	191	7	+	Oryza sativa	core promoter element around -30 of transcription start
	JmAP2-08	TATA-box	TATA	613	4	+	Arabidopsis thaliana	core promoter element around -30 of transcription start
	JmAP2-08	TATA-box	ATATAT	625	6	+	Brassica napus	core promoter element around -30 of transcription start
	JmAP2-08	TATA-box	TATATA	626	6	+	Arabidopsis thaliana	core promoter element around -30 of transcription start
	JmAP2-08	TATA-box	ATATAT	627	6	+	Brassica napus	core promoter element around -30 of transcription start
	JmAP2-08	TATA-box	TATA	628	4	+	Arabidopsis thaliana	core promoter element around -30 of transcription start
	JmAP2-08	TATA-box	TACAAAA	742	7	+	Oryza sativa	core promoter element around -30 of transcription start
	JmAP2-08	TATA-box	TATAAA	992	6	-	Helianthus annuus	core promoter element around -30 of transcription start
	JmAP2-08	TATA-box	TATAA	993	5	-	Arabidopsis thaliana	core promoter element around -30 of transcription start
	JmAP2-08	TATA-box	TATA	994	4	+	Arabidopsis thaliana	core promoter element around -30 of transcription start
	JmAP2-08	TATA-box	TATACA	1266	6	-	Helianthus annuus	core promoter element around -30 of transcription start
	JmAP2-08	TATA-box	TATA	1268	4	-	Arabidopsis thaliana	core promoter element around -30 of transcription start
	JmAP2-08	TATA-box	TATTTAAA	1409	8	-	Arabidopsis thaliana	core promoter element around -30 of transcription start
	JmAP2-08	TATA-box	TATA	1645	4	-	Arabidopsis thaliana	core promoter element around -30 of transcription start
	JmAP2-08	TATA-box	ATATAT	1886	6	-	Brassica napus	core promoter element around -30 of transcription start
	JmAP2-08	TATA-box	TATATA	1887	6	-	Arabidopsis thaliana	core promoter element around -30 of transcription start
	JmAP2-08	TATA-box	ATATAT	1888	6	-	Brassica napus	core promoter element around -30 of transcription start
	JmAP2-08	TATA-box	TATA	1889	4	-	Arabidopsis thaliana	core promoter element around -30 of transcription start
	JmAP2-08	TGACG-motif	TGACG	1097	5	+	Hordeum vulgare	cis-acting regulatory element involved in the MeJA-responsiveness
	JmAP2-08	CGTCA-motif	CGTCA	1097	5	-	Hordeum vulgare	cis-acting regulatory element involved in the MeJA-responsiveness
	JmAP2-08	TCT-motif	TCTTAC	660	6	-	Arabidopsis thaliana	part of a light responsive element
	JmAP2-08	ABRE	ACGTG	1099	5	+	Arabidopsis thaliana	cis-acting element involved in the abscisic acid responsiveness
	JmAP2-08	ABRE	ACGTG	1254	5	+	Arabidopsis thaliana	cis-acting element involved in the abscisic acid responsiveness
	JmAP2-08	ARE	AAACCA	181	6	+	Zea mays	cis-acting regulatory element essential for the anaerobic induction
	JmAP2-08	ARE	AAACCA	1874	6	-	Zea mays	cis-acting regulatory element essential for the anaerobic induction
	JmAP2-08	G-Box	CACGTT	1253	6	-	Pisum sativum	cis-acting regulatory element involved in light responsiveness
	JmAP2-08	TCA-element	TCAGAAGAGG	764	9	+	Brassica oleracea	cis-acting element involved in salicylic acid responsiveness
	JmAP2-08	TCA-element	CCATCTTTTT	1275	9	-	Nicotiana tabacum	cis-acting element involved in salicylic acid responsiveness
	JmAP2-08	Box 4	ATTAAT	730	6	+	Petroselinum crispum	part of a conserved DNA module involved in light responsiveness
	JmAP2-08	MBS	CAACTG	49	6	-	Arabidopsis thaliana	MYB binding site involved in drought-inducibility
	JmAP2-08	MBS	CAACTG	1842	6	+	Arabidopsis thaliana	MYB binding site involved in drought-inducibility
	JmAP2-08	TCCC-motif	TCTCCCT	286	7	-	Spinacia oleracea	part of a light responsive element
	JmAP2-08	TATC-box	TATCCCA	454	7	+	Oryza sativa	cis-acting element involved in gibberellin-responsiveness
	JmAP2-08	G-box	CACGTC	1098	6	-	Zea mays	cis-acting regulatory element involved in light responsiveness
	JmAP2-08	LTR	CCGAAA	504	6	+	Hordeum vulgare	cis-acting element involved in low-temperature responsiveness
	JmAP2-08	LTR	CCGAAA	822	6	-	Hordeum vulgare	cis-acting element involved in low-temperature responsiveness
	JmAP2-08	LTR	CCGAAA	1638	6	-	Hordeum vulgare	cis-acting element involved in low-temperature responsiveness
	JmAP2-08	A-box	CCGTCC	1425	6	-	Petroselinum crispum	cis-acting regulatory element
	JmAP2-08	GT1-motif	GGTTAA	1249	6	+	Arabidopsis thaliana	light responsive element
	JmAP2-08	GT1-motif	GGTTAA	1429	6	+	Arabidopsis thaliana	light responsive element
	JmAP2-09	TGACG-motif	TGACG	1539	5	-	Hordeum vulgare	cis-acting regulatory element involved in the MeJA-responsiveness
	JmAP2-09	CGTCA-motif	CGTCA	1539	5	+	Hordeum vulgare	cis-acting regulatory element involved in the MeJA-responsiveness
	JmAP2-09	ARE	AAACCA	1524	6	-	Zea mays	cis-acting regulatory element essential for the anaerobic induction
	JmAP2-09	ABRE	ACGTG	1189	5	+	Arabidopsis thaliana	cis-acting element involved in the abscisic acid responsiveness
	JmAP2-09	RY-element	CATGCATG	547	8	+	Helianthus annuus	cis-acting regulatory element involved in seed-specific regulation
	JmAP2-09	RY-element	CATGCATG	1794	8	-	Helianthus annuus	cis-acting regulatory element involved in seed-specific regulation
	JmAP2-09	LS7	CAGATTTATTTTTA	125	13	-	Zea mays	part of a light responsive element
	JmAP2-09	MRE	AACCTAA	199	7	+	Petroselinum crispum	MYB binding site involved in light responsiveness
	JmAP2-09	MRE	AACCTAA	404	7	-	Petroselinum crispum	MYB binding site involved in light responsiveness
	JmAP2-09	TATA-box	TATATA	86	6	+	Arabidopsis thaliana	core promoter element around -30 of transcription start
	JmAP2-09	TATA-box	ATATAT	87	6	+	Brassica napus	core promoter element around -30 of transcription start
	JmAP2-09	TATA-box	TATA	88	4	+	Arabidopsis thaliana	core promoter element around -30 of transcription start
	JmAP2-09	TATA-box	TATATA	118	6	+	Arabidopsis thaliana	core promoter element around -30 of transcription start
	JmAP2-09	TATA-box	ATATAT	119	6	+	Brassica napus	core promoter element around -30 of transcription start
	JmAP2-09	TATA-box	TATA	120	4	+	Arabidopsis thaliana	core promoter element around -30 of transcription start
	JmAP2-09	TATA-box	ATATAA	142	6	+	Brassica oleracea	core promoter element around -30 of transcription start
	JmAP2-09	TATA-box	TATA	143	4	+	Arabidopsis thaliana	core promoter element around -30 of transcription start
	JmAP2-09	TATA-box	ATATAT	148	6	+	Brassica napus	core promoter element around -30 of transcription start
	JmAP2-09	TATA-box	TATA	149	4	+	Arabidopsis thaliana	core promoter element around -30 of transcription start
	JmAP2-09	TATA-box	ATATAT	174	6	+	Brassica napus	core promoter element around -30 of transcription start
	JmAP2-09	TATA-box	TATATA	175	6	+	Arabidopsis thaliana	core promoter element around -30 of transcription start
	JmAP2-09	TATA-box	ATATAA	176	6	+	Brassica oleracea	core promoter element around -30 of transcription start
	JmAP2-09	TATA-box	TATA	177	4	+	Arabidopsis thaliana	core promoter element around -30 of transcription start
	JmAP2-09	TATA-box	ATTATA	450	6	+	Brassica napus	core promoter element around -30 of transcription start
	JmAP2-09	TATA-box	TATAA	451	5	-	Arabidopsis thaliana	core promoter element around -30 of transcription start
	JmAP2-09	TATA-box	TATA	452	4	+	Arabidopsis thaliana	core promoter element around -30 of transcription start
	JmAP2-09	TATA-box	ATATAA	490	6	+	Brassica oleracea	core promoter element around -30 of transcription start
	JmAP2-09	TATA-box	TATA	491	4	+	Arabidopsis thaliana	core promoter element around -30 of transcription start
	JmAP2-09	TATA-box	ATATAA	495	6	+	Brassica oleracea	core promoter element around -30 of transcription start
	JmAP2-09	TATA-box	TATA	496	4	+	Arabidopsis thaliana	core promoter element around -30 of transcription start
	JmAP2-09	TATA-box	taTATAAAtc	590	9	-	Arabidopsis thaliana	core promoter element around -30 of transcription start
	JmAP2-09	TATA-box	ATTATA	615	6	+	Brassica napus	core promoter element around -30 of transcription start
	JmAP2-09	TATA-box	TATAA	616	5	-	Arabidopsis thaliana	core promoter element around -30 of transcription start
	JmAP2-09	TATA-box	TATA	617	4	+	Arabidopsis thaliana	core promoter element around -30 of transcription start
	JmAP2-09	TATA-box	taTATAAAtc	666	9	-	Arabidopsis thaliana	core promoter element around -30 of transcription start
	JmAP2-09	TATA-box	taTATAAAg	667	9	-	Lycopersicon esculentum	core promoter element around -30 of transcription start
	JmAP2-09	TATA-box	TATAAA	668	6	-	Helianthus annuus	core promoter element around -30 of transcription start
	JmAP2-09	TATA-box	TATATAA	669	7	-	Arabidopsis thaliana	core promoter element around -30 of transcription start
	JmAP2-09	TATA-box	TATATA	670	6	+	Arabidopsis thaliana	core promoter element around -30 of transcription start
	JmAP2-09	TATA-box	TATA	672	4	+	Arabidopsis thaliana	core promoter element around -30 of transcription start
	JmAP2-09	TATA-box	TATACA	682	6	-	Helianthus annuus	core promoter element around -30 of transcription start
	JmAP2-09	TATA-box	TATA	684	4	+	Arabidopsis thaliana	core promoter element around -30 of transcription start
	JmAP2-09	TATA-box	TATATA	692	6	+	Arabidopsis thaliana	core promoter element around -30 of transcription start
	JmAP2-09	TATA-box	ATATAA	693	6	+	Brassica oleracea	core promoter element around -30 of transcription start
	JmAP2-09	TATA-box	TATA	694	4	+	Arabidopsis thaliana	core promoter element around -30 of transcription start
	JmAP2-09	TATA-box	ATATAA	698	6	+	Brassica oleracea	core promoter element around -30 of transcription start
	JmAP2-09	TATA-box	TATA	699	4	+	Arabidopsis thaliana	core promoter element around -30 of transcription start
	JmAP2-09	TATA-box	TATATA	731	6	+	Arabidopsis thaliana	core promoter element around -30 of transcription start
	JmAP2-09	TATA-box	ATATAA	732	6	+	Brassica oleracea	core promoter element around -30 of transcription start
	JmAP2-09	TATA-box	TATA	733	4	+	Arabidopsis thaliana	core promoter element around -30 of transcription start
	JmAP2-09	TATA-box	ATATAA	750	6	+	Brassica oleracea	core promoter element around -30 of transcription start
	JmAP2-09	TATA-box	TATA	751	4	+	Arabidopsis thaliana	core promoter element around -30 of transcription start
	JmAP2-09	TATA-box	TATAAAT	774	7	-	Brassica juncea	core promoter element around -30 of transcription start
	JmAP2-09	TATA-box	TATAAA	775	6	-	Helianthus annuus	core promoter element around -30 of transcription start
	JmAP2-09	TATA-box	TATAA	776	5	-	Arabidopsis thaliana	core promoter element around -30 of transcription start
	JmAP2-09	TATA-box	TATA	777	4	+	Arabidopsis thaliana	core promoter element around -30 of transcription start
	JmAP2-09	TATA-box	ATTATA	811	6	+	Brassica napus	core promoter element around -30 of transcription start
	JmAP2-09	TATA-box	TATATAA	812	7	-	Arabidopsis thaliana	core promoter element around -30 of transcription start
	JmAP2-09	TATA-box	TATATA	813	6	+	Arabidopsis thaliana	core promoter element around -30 of transcription start
	JmAP2-09	TATA-box	ATATAA	814	6	+	Brassica oleracea	core promoter element around -30 of transcription start
	JmAP2-09	TATA-box	TATA	815	4	+	Arabidopsis thaliana	core promoter element around -30 of transcription start
	JmAP2-09	TATA-box	ccTATAAAaa	837	9	+	Arabidopsis thaliana	core promoter element around -30 of transcription start
	JmAP2-09	TATA-box	TATA	839	4	+	Arabidopsis thaliana	core promoter element around -30 of transcription start
	JmAP2-09	TATA-box	ATTATA	987	6	+	Brassica napus	core promoter element around -30 of transcription start
	JmAP2-09	TATA-box	TATAA	988	5	-	Arabidopsis thaliana	core promoter element around -30 of transcription start
	JmAP2-09	TATA-box	TATA	989	4	+	Arabidopsis thaliana	core promoter element around -30 of transcription start
	JmAP2-09	TATA-box	TATA	1132	4	-	Arabidopsis thaliana	core promoter element around -30 of transcription start
	JmAP2-09	TATA-box	TATATA	1182	6	-	Arabidopsis thaliana	core promoter element around -30 of transcription start
	JmAP2-09	TATA-box	ATATAT	1183	6	-	Brassica napus	core promoter element around -30 of transcription start
	JmAP2-09	TATA-box	TATATA	1184	6	-	Arabidopsis thaliana	core promoter element around -30 of transcription start
	JmAP2-09	TATA-box	TATA	1186	4	-	Arabidopsis thaliana	core promoter element around -30 of transcription start
	JmAP2-09	TATA-box	ATATAT	1237	6	-	Brassica napus	core promoter element around -30 of transcription start
	JmAP2-09	TATA-box	TATATA	1238	6	-	Arabidopsis thaliana	core promoter element around -30 of transcription start
	JmAP2-09	TATA-box	ATATAT	1239	6	-	Brassica napus	core promoter element around -30 of transcription start
	JmAP2-09	TATA-box	TATATA	1240	6	-	Arabidopsis thaliana	core promoter element around -30 of transcription start
	JmAP2-09	TATA-box	ATATAT	1241	6	-	Brassica napus	core promoter element around -30 of transcription start
	JmAP2-09	TATA-box	TATA	1242	4	-	Arabidopsis thaliana	core promoter element around -30 of transcription start
	JmAP2-09	TATA-box	taTATAAAtc	1254	9	-	Arabidopsis thaliana	core promoter element around -30 of transcription start
	JmAP2-09	TATA-box	TATAAAT	1255	7	-	Brassica juncea	core promoter element around -30 of transcription start
	JmAP2-09	TATA-box	TATAAA	1256	6	-	Helianthus annuus	core promoter element around -30 of transcription start
	JmAP2-09	TATA-box	TATAA	1257	5	-	Arabidopsis thaliana	core promoter element around -30 of transcription start
	JmAP2-09	TATA-box	TATA	1258	4	-	Arabidopsis thaliana	core promoter element around -30 of transcription start
	JmAP2-09	TATA-box	ATATAA	1266	6	+	Brassica oleracea	core promoter element around -30 of transcription start
	JmAP2-09	TATA-box	TATA	1267	4	-	Arabidopsis thaliana	core promoter element around -30 of transcription start
	JmAP2-09	TATA-box	TATA	1274	4	-	Arabidopsis thaliana	core promoter element around -30 of transcription start
	JmAP2-09	TATA-box	ATATAT	1369	6	-	Brassica napus	core promoter element around -30 of transcription start
	JmAP2-09	TATA-box	TATA	1370	4	-	Arabidopsis thaliana	core promoter element around -30 of transcription start
	JmAP2-09	TATA-box	ATATAT	1430	6	-	Brassica napus	core promoter element around -30 of transcription start
	JmAP2-09	TATA-box	TATA	1431	4	-	Arabidopsis thaliana	core promoter element around -30 of transcription start
	JmAP2-09	TATA-box	TACAAAA	1438	7	-	Oryza sativa	core promoter element around -30 of transcription start
	JmAP2-09	TATA-box	TATA	1450	4	-	Arabidopsis thaliana	core promoter element around -30 of transcription start
	JmAP2-09	TATA-box	TATAAAA	1463	7	-	Pisum sativum	core promoter element around -30 of transcription start
	JmAP2-09	TATA-box	TATAAA	1464	6	-	Helianthus annuus	core promoter element around -30 of transcription start
	JmAP2-09	TATA-box	TATAA	1465	5	-	Arabidopsis thaliana	core promoter element around -30 of transcription start
	JmAP2-09	TATA-box	TATA	1466	4	-	Arabidopsis thaliana	core promoter element around -30 of transcription start
	JmAP2-09	TATA-box	ATTATA	1494	6	+	Brassica napus	core promoter element around -30 of transcription start
	JmAP2-09	TATA-box	TATATAA	1495	7	-	Arabidopsis thaliana	core promoter element around -30 of transcription start
	JmAP2-09	TATA-box	TATATA	1496	6	-	Arabidopsis thaliana	core promoter element around -30 of transcription start
	JmAP2-09	TATA-box	ATATAA	1497	6	+	Brassica oleracea	core promoter element around -30 of transcription start
	JmAP2-09	TATA-box	TATA	1498	4	-	Arabidopsis thaliana	core promoter element around -30 of transcription start
	JmAP2-09	TATA-box	ATTATA	1562	6	+	Brassica napus	core promoter element around -30 of transcription start
	JmAP2-09	TATA-box	TATAA	1563	5	-	Arabidopsis thaliana	core promoter element around -30 of transcription start
	JmAP2-09	TATA-box	TATA	1564	4	-	Arabidopsis thaliana	core promoter element around -30 of transcription start
	JmAP2-09	TATA-box	TATAAAT	1602	7	-	Brassica juncea	core promoter element around -30 of transcription start
	JmAP2-09	TATA-box	TATAAA	1603	6	-	Helianthus annuus	core promoter element around -30 of transcription start
	JmAP2-09	TATA-box	TATAA	1604	5	-	Arabidopsis thaliana	core promoter element around -30 of transcription start
	JmAP2-09	TATA-box	TATA	1605	4	-	Arabidopsis thaliana	core promoter element around -30 of transcription start
	JmAP2-09	TATA-box	TATAAATA	1651	8	-	Daucus carota	core promoter element around -30 of transcription start
	JmAP2-09	TATA-box	TATAAAT	1652	7	-	Brassica juncea	core promoter element around -30 of transcription start
	JmAP2-09	TATA-box	TATAAA	1653	6	-	Helianthus annuus	core promoter element around -30 of transcription start
	JmAP2-09	TATA-box	TATAA	1654	5	-	Arabidopsis thaliana	core promoter element around -30 of transcription start
	JmAP2-09	TATA-box	TATA	1655	4	-	Arabidopsis thaliana	core promoter element around -30 of transcription start
	JmAP2-09	TATA-box	ATATAT	1756	6	-	Brassica napus	core promoter element around -30 of transcription start
	JmAP2-09	TATA-box	TATATA	1757	6	-	Arabidopsis thaliana	core promoter element around -30 of transcription start
	JmAP2-09	TATA-box	ATATAA	1758	6	+	Brassica oleracea	core promoter element around -30 of transcription start
	JmAP2-09	TATA-box	TATA	1759	4	-	Arabidopsis thaliana	core promoter element around -30 of transcription start
	JmAP2-09	TATA-box	ATATAT	1918	6	-	Brassica napus	core promoter element around -30 of transcription start
	JmAP2-09	TATA-box	TATATA	1919	6	-	Arabidopsis thaliana	core promoter element around -30 of transcription start
	JmAP2-09	TATA-box	ATATAT	1920	6	-	Brassica napus	core promoter element around -30 of transcription start
	JmAP2-09	TATA-box	TATA	1921	4	-	Arabidopsis thaliana	core promoter element around -30 of transcription start
	JmAP2-09	Sp1	GGGCGG	53	6	+	Oryza sativa	light responsive element
	JmAP2-09	CAAT-box	CCAAT	263	5	-	Arabidopsis thaliana	common cis-acting element in promoter and enhancer regions
	JmAP2-09	CAAT-box	CAAAT	535	5	-	Pisum sativum	common cis-acting element in promoter and enhancer regions
	JmAP2-09	CAAT-box	CAAAT	645	5	-	Pisum sativum	common cis-acting element in promoter and enhancer regions
	JmAP2-09	CAAT-box	CCAAT	650	5	+	Arabidopsis thaliana	common cis-acting element in promoter and enhancer regions
	JmAP2-09	CAAT-box	CAAAT	808	5	+	Pisum sativum	common cis-acting element in promoter and enhancer regions
	JmAP2-09	CAAT-box	CCAAT	1204	5	+	Arabidopsis thaliana	common cis-acting element in promoter and enhancer regions
	JmAP2-09	CAAT-box	CAAAT	1342	5	-	Pisum sativum	common cis-acting element in promoter and enhancer regions
	JmAP2-09	CAAT-box	CAAAT	1356	5	-	Pisum sativum	common cis-acting element in promoter and enhancer regions
	JmAP2-09	CAAT-box	CAAAT	1542	5	+	Pisum sativum	common cis-acting element in promoter and enhancer regions
	JmAP2-09	CAAT-box	CAAAT	1580	5	+	Pisum sativum	common cis-acting element in promoter and enhancer regions
	JmAP2-09	CAAT-box	CAAAT	1938	5	+	Pisum sativum	common cis-acting element in promoter and enhancer regions
	JmAP2-09	GT1-motif	GGTTAAT	888	7	+	Avena sativa	light responsive element
	JmAP2-09	GT1-motif	GGTTAA	1194	6	-	Arabidopsis thaliana	light responsive element
	JmAP2-09	GT1-motif	GGTTAA	1769	6	+	Arabidopsis thaliana	light responsive element
	JmAP2-09	G-box	TAACACGTAG	1187	9	-	Brassica oleracea	cis-acting regulatory element involved in light responsiveness
	JmAP2-09	G-box	TACGTG	1188	6	+	Arabidopsis thaliana	cis-acting regulatory element involved in light responsiveness
	JmAP2-09	I-box	AAGATAAGGCT	1893	10	-	Gossypium hirsutum	part of a light responsive element
	JmAP2-09	Box 4	ATTAAT	217	6	+	Petroselinum crispum	part of a conserved DNA module involved in light responsiveness
	JmAP2-09	Box 4	ATTAAT	523	6	+	Petroselinum crispum	part of a conserved DNA module involved in light responsiveness
	JmAP2-09	Box 4	ATTAAT	1661	6	-	Petroselinum crispum	part of a conserved DNA module involved in light responsiveness
	JmAP2-10	GT1-motif	GGTTAA	1417	6	-	Arabidopsis thaliana	light responsive element
	JmAP2-10	chs-CMA1a	TTACTTAA	599	8	-	Daucus carota	part of a light responsive element
	JmAP2-10	LTR	CCGAAA	96	6	-	Hordeum vulgare	cis-acting element involved in low-temperature responsiveness
	JmAP2-10	MBS	CAACTG	1422	6	+	Arabidopsis thaliana	MYB binding site involved in drought-inducibility
	JmAP2-10	Box 4	ATTAAT	1292	6	-	Petroselinum crispum	part of a conserved DNA module involved in light responsiveness
	JmAP2-10	Box 4	ATTAAT	1451	6	-	Petroselinum crispum	part of a conserved DNA module involved in light responsiveness
	JmAP2-10	Box 4	ATTAAT	1518	6	-	Petroselinum crispum	part of a conserved DNA module involved in light responsiveness
	JmAP2-10	G-box	CACGAC	328	6	-	Zea mays	cis-acting regulatory element involved in light responsiveness
	JmAP2-10	G-box	CACGTC	1196	6	+	Zea mays	cis-acting regulatory element involved in light responsiveness
	JmAP2-10	G-box	CACGAC	1478	6	+	Zea mays	cis-acting regulatory element involved in light responsiveness
	JmAP2-10	G-box	TACGTG	1543	6	+	Arabidopsis thaliana	cis-acting regulatory element involved in light responsiveness
	JmAP2-10	G-box	GCCACGTGGA	1641	9	-	Arabidopsis thaliana	cis-acting regulatory element involved in light responsiveness
	JmAP2-10	G-box	CACGTG	1643	6	-	Arabidopsis thaliana	cis-acting regulatory element involved in light responsiveness
	JmAP2-10	G-Box	CACGTG	1643	6	-	Pisum sativum	cis-acting regulatory element involved in light responsiveness
	JmAP2-10	ABRE	ACGTG	1196	5	-	Arabidopsis thaliana	cis-acting element involved in the abscisic acid responsiveness
	JmAP2-10	ABRE	ACGTG	1544	5	+	Arabidopsis thaliana	cis-acting element involved in the abscisic acid responsiveness
	JmAP2-10	ABRE	GACACGTGGC	1623	9	+	Triticum aestivum	cis-acting element involved in the abscisic acid responsiveness
	JmAP2-10	ABRE	CACGTG	1643	6	-	Arabidopsis thaliana	cis-acting element involved in the abscisic acid responsiveness
	JmAP2-10	ABRE	ACGTG	1644	5	+	Arabidopsis thaliana	cis-acting element involved in the abscisic acid responsiveness
	JmAP2-10	L-box	ATCCCACCTAC	124	10	+	Petroselinum crispum	part of a light responsive element
	JmAP2-10	ARE	AAACCA	352	6	-	Zea mays	cis-acting regulatory element essential for the anaerobic induction
	JmAP2-10	ARE	AAACCA	362	6	-	Zea mays	cis-acting regulatory element essential for the anaerobic induction
	JmAP2-10	ARE	AAACCA	1137	6	+	Zea mays	cis-acting regulatory element essential for the anaerobic induction
	JmAP2-10	ARE	AAACCA	1666	6	+	Zea mays	cis-acting regulatory element essential for the anaerobic induction
	JmAP2-10	ARE	AAACCA	1875	6	+	Zea mays	cis-acting regulatory element essential for the anaerobic induction
	JmAP2-10	CGTCA-motif	CGTCA	110	5	-	Hordeum vulgare	cis-acting regulatory element involved in the MeJA-responsiveness
	JmAP2-10	CGTCA-motif	CGTCA	978	5	+	Hordeum vulgare	cis-acting regulatory element involved in the MeJA-responsiveness
	JmAP2-10	GATA-motif	GATAGGG	1088	7	+	Pisum sativum	part of a light responsive element
	JmAP2-10	TGACG-motif	TGACG	110	5	+	Hordeum vulgare	cis-acting regulatory element involved in the MeJA-responsiveness
	JmAP2-10	TGACG-motif	TGACG	978	5	-	Hordeum vulgare	cis-acting regulatory element involved in the MeJA-responsiveness
	JmAP2-10	TCT-motif	TCTTAC	11	6	+	Arabidopsis thaliana	part of a light responsive element
	JmAP2-10	Sp1	GGGCGG	549	6	-	Oryza sativa	light responsive element
	JmAP2-10	CAAT-box	CAAAT	489	5	-	Pisum sativum	common cis-acting element in promoter and enhancer regions
	JmAP2-10	CAAT-box	CAAAT	494	5	-	Pisum sativum	common cis-acting element in promoter and enhancer regions
	JmAP2-10	CAAT-box	CCAAT	1140	5	+	Arabidopsis thaliana	common cis-acting element in promoter and enhancer regions
	JmAP2-10	CAAT-box	CCAAT	1205	5	+	Arabidopsis thaliana	common cis-acting element in promoter and enhancer regions
	JmAP2-10	CAAT-box	CCAAT	1448	5	+	Arabidopsis thaliana	common cis-acting element in promoter and enhancer regions
	JmAP2-10	CAAT-box	CAAAT	1501	5	+	Pisum sativum	common cis-acting element in promoter and enhancer regions
	JmAP2-10	CAAT-box	CCAAT	1559	5	+	Arabidopsis thaliana	common cis-acting element in promoter and enhancer regions
	JmAP2-10	CAAT-box	CAAAT	1778	5	+	Pisum sativum	common cis-acting element in promoter and enhancer regions
	JmAP2-10	CAAT-box	CAAAT	1868	5	+	Pisum sativum	common cis-acting element in promoter and enhancer regions
	JmAP2-10	CAAT-box	CCAAT	1911	5	+	Arabidopsis thaliana	common cis-acting element in promoter and enhancer regions
	JmAP2-10	TATA-box	TATA	158	4	+	Arabidopsis thaliana	core promoter element around -30 of transcription start
	JmAP2-10	TATA-box	TATA	249	4	+	Arabidopsis thaliana	core promoter element around -30 of transcription start
	JmAP2-10	TATA-box	TACAAAA	536	7	-	Oryza sativa	core promoter element around -30 of transcription start
	JmAP2-10	TATA-box	TATACA	539	6	-	Helianthus annuus	core promoter element around -30 of transcription start
	JmAP2-10	TATA-box	TATA	541	4	+	Arabidopsis thaliana	core promoter element around -30 of transcription start
	JmAP2-10	TATA-box	ATATAT	593	6	+	Brassica napus	core promoter element around -30 of transcription start
	JmAP2-10	TATA-box	TATA	594	4	+	Arabidopsis thaliana	core promoter element around -30 of transcription start
	JmAP2-10	TATA-box	ATATAA	638	6	+	Brassica oleracea	core promoter element around -30 of transcription start
	JmAP2-10	TATA-box	TATA	639	4	+	Arabidopsis thaliana	core promoter element around -30 of transcription start
	JmAP2-10	TATA-box	TATA	798	4	+	Arabidopsis thaliana	core promoter element around -30 of transcription start
	JmAP2-10	TATA-box	ATTATA	908	6	+	Brassica napus	core promoter element around -30 of transcription start
	JmAP2-10	TATA-box	TATAA	909	5	-	Arabidopsis thaliana	core promoter element around -30 of transcription start
	JmAP2-10	TATA-box	TATA	910	4	+	Arabidopsis thaliana	core promoter element around -30 of transcription start
	JmAP2-10	TATA-box	ATTATA	946	6	+	Brassica napus	core promoter element around -30 of transcription start
	JmAP2-10	TATA-box	TATAA	947	5	-	Arabidopsis thaliana	core promoter element around -30 of transcription start
	JmAP2-10	TATA-box	TATA	948	4	+	Arabidopsis thaliana	core promoter element around -30 of transcription start
	JmAP2-10	TATA-box	TATA	1079	4	-	Arabidopsis thaliana	core promoter element around -30 of transcription start
	JmAP2-10	TATA-box	TATAA	1167	5	-	Arabidopsis thaliana	core promoter element around -30 of transcription start
	JmAP2-10	TATA-box	TATA	1168	4	-	Arabidopsis thaliana	core promoter element around -30 of transcription start
	JmAP2-10	TATA-box	TATAAAA	1270	7	-	Pisum sativum	core promoter element around -30 of transcription start
	JmAP2-10	TATA-box	TATAAA	1271	6	-	Helianthus annuus	core promoter element around -30 of transcription start
	JmAP2-10	TATA-box	TATAA	1272	5	-	Arabidopsis thaliana	core promoter element around -30 of transcription start
	JmAP2-10	TATA-box	TATA	1273	4	-	Arabidopsis thaliana	core promoter element around -30 of transcription start
	JmAP2-10	TATA-box	TATAAAT	1284	7	-	Brassica juncea	core promoter element around -30 of transcription start
	JmAP2-10	TATA-box	TATAAA	1285	6	-	Helianthus annuus	core promoter element around -30 of transcription start
	JmAP2-10	TATA-box	TATAA	1286	5	-	Arabidopsis thaliana	core promoter element around -30 of transcription start
	JmAP2-10	TATA-box	TATA	1287	4	-	Arabidopsis thaliana	core promoter element around -30 of transcription start
	JmAP2-10	TATA-box	TATAAAA	1302	7	-	Pisum sativum	core promoter element around -30 of transcription start
	JmAP2-10	TATA-box	TATAAA	1303	6	-	Helianthus annuus	core promoter element around -30 of transcription start
	JmAP2-10	TATA-box	TATAA	1304	5	-	Arabidopsis thaliana	core promoter element around -30 of transcription start
	JmAP2-10	TATA-box	TATA	1305	4	-	Arabidopsis thaliana	core promoter element around -30 of transcription start
	JmAP2-10	TATA-box	TATAAAA	1325	7	-	Pisum sativum	core promoter element around -30 of transcription start
	JmAP2-10	TATA-box	TATAAA	1326	6	-	Helianthus annuus	core promoter element around -30 of transcription start
	JmAP2-10	TATA-box	TATAA	1327	5	-	Arabidopsis thaliana	core promoter element around -30 of transcription start
	JmAP2-10	TATA-box	TATA	1328	4	-	Arabidopsis thaliana	core promoter element around -30 of transcription start
	JmAP2-10	TATA-box	TATAAAT	1342	7	-	Brassica juncea	core promoter element around -30 of transcription start
	JmAP2-10	TATA-box	TATAAA	1343	6	-	Helianthus annuus	core promoter element around -30 of transcription start
	JmAP2-10	TATA-box	TATAA	1344	5	-	Arabidopsis thaliana	core promoter element around -30 of transcription start
	JmAP2-10	TATA-box	TATA	1345	4	-	Arabidopsis thaliana	core promoter element around -30 of transcription start
	JmAP2-10	TATA-box	ATTATA	1348	6	+	Brassica napus	core promoter element around -30 of transcription start
	JmAP2-10	TATA-box	TATAA	1349	5	-	Arabidopsis thaliana	core promoter element around -30 of transcription start
	JmAP2-10	TATA-box	TATA	1350	4	-	Arabidopsis thaliana	core promoter element around -30 of transcription start
	JmAP2-10	TATA-box	ATTATA	1366	6	+	Brassica napus	core promoter element around -30 of transcription start
	JmAP2-10	TATA-box	TATAA	1367	5	-	Arabidopsis thaliana	core promoter element around -30 of transcription start
	JmAP2-10	TATA-box	TATA	1368	4	-	Arabidopsis thaliana	core promoter element around -30 of transcription start
	JmAP2-10	TATA-box	TATAAAA	1375	7	-	Pisum sativum	core promoter element around -30 of transcription start
	JmAP2-10	TATA-box	TATAAA	1376	6	-	Helianthus annuus	core promoter element around -30 of transcription start
	JmAP2-10	TATA-box	TATAA	1377	5	-	Arabidopsis thaliana	core promoter element around -30 of transcription start
	JmAP2-10	TATA-box	TATA	1378	4	-	Arabidopsis thaliana	core promoter element around -30 of transcription start
	JmAP2-10	TATA-box	TATAAAA	1389	7	-	Pisum sativum	core promoter element around -30 of transcription start
	JmAP2-10	TATA-box	TATAAA	1390	6	-	Helianthus annuus	core promoter element around -30 of transcription start
	JmAP2-10	TATA-box	TATAA	1391	5	-	Arabidopsis thaliana	core promoter element around -30 of transcription start
	JmAP2-10	TATA-box	TATA	1392	4	-	Arabidopsis thaliana	core promoter element around -30 of transcription start
	JmAP2-11	CAT-box	GCCACT	1567	6	+	Arabidopsis thaliana	cis-acting regulatory element related to meristem expression
	JmAP2-11	CAT-box	GCCACT	1937	6	+	Arabidopsis thaliana	cis-acting regulatory element related to meristem expression
	JmAP2-11	ARE	AAACCA	276	6	+	Zea mays	cis-acting regulatory element essential for the anaerobic induction
	JmAP2-11	ARE	AAACCA	898	6	-	Zea mays	cis-acting regulatory element essential for the anaerobic induction
	JmAP2-11	ABRE	ACGTG	135	5	+	Arabidopsis thaliana	cis-acting element involved in the abscisic acid responsiveness
	JmAP2-11	ABRE	CGCACGTGTC	373	10	-	Hordeum vulgare	cis-acting element involved in the abscisic acid responsiveness
	JmAP2-11	ABRE	CACGTG	375	6	+	Arabidopsis thaliana	cis-acting element involved in the abscisic acid responsiveness
	JmAP2-11	ABRE	ACGTG	376	5	+	Arabidopsis thaliana	cis-acting element involved in the abscisic acid responsiveness
	JmAP2-11	ABRE	TACGGTC	1732	7	-	Arabidopsis thaliana	cis-acting element involved in the abscisic acid responsiveness
	JmAP2-11	TGA-element	AACGAC	680	6	-	Brassica oleracea	auxin-responsive element
	JmAP2-11	TGA-element	AACGAC	1724	6	+	Brassica oleracea	auxin-responsive element
	JmAP2-11	HD-Zip 3	GTAAT(G/C)ATTAC	1391	9.5	-	Arabidopsis thaliana	protein binding site
	JmAP2-11	TATA-box	TATA	92	4	+	Arabidopsis thaliana	core promoter element around -30 of transcription start
	JmAP2-11	TATA-box	ATATAT	102	6	+	Brassica napus	core promoter element around -30 of transcription start
	JmAP2-11	TATA-box	TATA	103	4	+	Arabidopsis thaliana	core promoter element around -30 of transcription start
	JmAP2-11	TATA-box	TATAAA	111	6	-	Helianthus annuus	core promoter element around -30 of transcription start
	JmAP2-11	TATA-box	TATAA	112	5	-	Arabidopsis thaliana	core promoter element around -30 of transcription start
	JmAP2-11	TATA-box	TATA	113	4	+	Arabidopsis thaliana	core promoter element around -30 of transcription start
	JmAP2-11	TATA-box	TATAA	266	5	-	Arabidopsis thaliana	core promoter element around -30 of transcription start
	JmAP2-11	TATA-box	TATA	267	4	+	Arabidopsis thaliana	core promoter element around -30 of transcription start
	JmAP2-11	TATA-box	TATAA	439	5	-	Arabidopsis thaliana	core promoter element around -30 of transcription start
	JmAP2-11	TATA-box	TATA	440	4	+	Arabidopsis thaliana	core promoter element around -30 of transcription start
	JmAP2-11	TATA-box	TATA	455	4	+	Arabidopsis thaliana	core promoter element around -30 of transcription start
	JmAP2-11	TATA-box	ATTATA	881	6	+	Brassica napus	core promoter element around -30 of transcription start
	JmAP2-11	TATA-box	TATAA	882	5	-	Arabidopsis thaliana	core promoter element around -30 of transcription start
	JmAP2-11	TATA-box	TATA	883	4	+	Arabidopsis thaliana	core promoter element around -30 of transcription start
	JmAP2-11	TATA-box	TATAAA	964	6	-	Helianthus annuus	core promoter element around -30 of transcription start
	JmAP2-11	TATA-box	TATAA	965	5	-	Arabidopsis thaliana	core promoter element around -30 of transcription start
	JmAP2-11	TATA-box	TATA	966	4	+	Arabidopsis thaliana	core promoter element around -30 of transcription start
	JmAP2-11	TATA-box	ATTATA	1256	6	+	Brassica napus	core promoter element around -30 of transcription start
	JmAP2-11	TATA-box	TATAA	1257	5	-	Arabidopsis thaliana	core promoter element around -30 of transcription start
	JmAP2-11	TATA-box	TATA	1258	4	-	Arabidopsis thaliana	core promoter element around -30 of transcription start
	JmAP2-11	TATA-box	TATAA	1277	5	-	Arabidopsis thaliana	core promoter element around -30 of transcription start
	JmAP2-11	TATA-box	TATA	1278	4	-	Arabidopsis thaliana	core promoter element around -30 of transcription start
	JmAP2-11	TATA-box	TACATAAA	1386	8	-	Oryza sativa	core promoter element around -30 of transcription start
	JmAP2-11	TATA-box	TATA	1478	4	-	Arabidopsis thaliana	core promoter element around -30 of transcription start
	JmAP2-11	TATA-box	TATACA	1603	6	-	Helianthus annuus	core promoter element around -30 of transcription start
	JmAP2-11	TATA-box	TATA	1605	4	-	Arabidopsis thaliana	core promoter element around -30 of transcription start
	JmAP2-11	TATA-box	ccTATAAAaa	1854	9	+	Arabidopsis thaliana	core promoter element around -30 of transcription start
	JmAP2-11	TATA-box	TACAAAA	1856	7	+	Oryza sativa	core promoter element around -30 of transcription start
	JmAP2-11	TATA-box	TATATA	1900	6	-	Arabidopsis thaliana	core promoter element around -30 of transcription start
	JmAP2-11	TATA-box	ATATAT	1901	6	-	Brassica napus	core promoter element around -30 of transcription start
	JmAP2-11	TATA-box	TATA	1902	4	-	Arabidopsis thaliana	core promoter element around -30 of transcription start
	JmAP2-11	MRE	AACCTAA	1215	7	-	Petroselinum crispum	MYB binding site involved in light responsiveness
	JmAP2-11	CAAT-box	CAAAT	11	5	+	Pisum sativum	common cis-acting element in promoter and enhancer regions
	JmAP2-11	CAAT-box	CAAAT	151	5	-	Pisum sativum	common cis-acting element in promoter and enhancer regions
	JmAP2-11	CAAT-box	CAAAT	364	5	+	Pisum sativum	common cis-acting element in promoter and enhancer regions
	JmAP2-11	CAAT-box	CAAAT	843	5	+	Pisum sativum	common cis-acting element in promoter and enhancer regions
	JmAP2-11	CAAT-box	CAAAT	990	5	+	Pisum sativum	common cis-acting element in promoter and enhancer regions
	JmAP2-11	CAAT-box	CCAAT	1484	5	+	Arabidopsis thaliana	common cis-acting element in promoter and enhancer regions
	JmAP2-11	CAAT-box	CCAAT	1651	5	-	Arabidopsis thaliana	common cis-acting element in promoter and enhancer regions
	JmAP2-11	CAAT-box	CAAAT	1802	5	+	Pisum sativum	common cis-acting element in promoter and enhancer regions
	JmAP2-11	CAAT-box	CCAAT	1924	5	+	Arabidopsis thaliana	common cis-acting element in promoter and enhancer regions
	JmAP2-11	AE-box	AGAAACAA	640	8	+	Arabidopsis thaliana	part of a module for light response
	JmAP2-11	AE-box	AGAAACAA	1718	8	+	Arabidopsis thaliana	part of a module for light response
	JmAP2-11	AT-rich element	ATAGAAATCAA	456	10	+	Glycine max	binding site of AT-rich DNA binding protein (ATBP-1)
	JmAP2-11	P-box	CCTTTTG	1976	7	-	Oryza sativa	gibberellin-responsive element
	JmAP2-11	GT1-motif	GGTTAA	26	6	+	Arabidopsis thaliana	light responsive element
	JmAP2-11	GARE-motif	TCTGTTG	645	7	-	Brassica oleracea	gibberellin-responsive element
	JmAP2-11	G-Box	CACGTG	375	6	+	Pisum sativum	cis-acting regulatory element involved in light responsiveness
	JmAP2-11	G-box	CACGTC	134	6	-	Zea mays	cis-acting regulatory element involved in light responsiveness
	JmAP2-11	G-box	CACGAC	370	6	+	Zea mays	cis-acting regulatory element involved in light responsiveness
	JmAP2-11	G-box	CACGTG	375	6	+	Arabidopsis thaliana	cis-acting regulatory element involved in light responsiveness
	JmAP2-11	G-box	CACGAC	592	6	-	Zea mays	cis-acting regulatory element involved in light responsiveness
	JmAP2-11	TATC-box	TATCCCA	1480	7	+	Oryza sativa	cis-acting element involved in gibberellin-responsiveness
	JmAP2-11	TCCC-motif	TCTCCCT	1822	7	+	Spinacia oleracea	part of a light responsive element
	JmAP2-11	MBS	CAACTG	1846	6	-	Arabidopsis thaliana	MYB binding site involved in drought-inducibility
	JmAP2-11	TCA-element	CCATCTTTTT	1405	9	-	Nicotiana tabacum	cis-acting element involved in salicylic acid responsiveness
	JmAP2-12	ABRE	ACGTG	663	5	+	Arabidopsis thaliana	cis-acting element involved in the abscisic acid responsiveness
	JmAP2-12	ARE	AAACCA	357	6	-	Zea mays	cis-acting regulatory element essential for the anaerobic induction
	JmAP2-12	ARE	AAACCA	379	6	-	Zea mays	cis-acting regulatory element essential for the anaerobic induction
	JmAP2-12	ARE	AAACCA	419	6	-	Zea mays	cis-acting regulatory element essential for the anaerobic induction
	JmAP2-12	ARE	AAACCA	788	6	+	Zea mays	cis-acting regulatory element essential for the anaerobic induction
	JmAP2-12	ARE	AAACCA	1905	6	-	Zea mays	cis-acting regulatory element essential for the anaerobic induction
	JmAP2-12	CGTCA-motif	CGTCA	506	5	-	Hordeum vulgare	cis-acting regulatory element involved in the MeJA-responsiveness
	JmAP2-12	CGTCA-motif	CGTCA	762	5	+	Hordeum vulgare	cis-acting regulatory element involved in the MeJA-responsiveness
	JmAP2-12	CGTCA-motif	CGTCA	1103	5	+	Hordeum vulgare	cis-acting regulatory element involved in the MeJA-responsiveness
	JmAP2-12	CAT-box	GCCACT	171	6	+	Arabidopsis thaliana	cis-acting regulatory element related to meristem expression
	JmAP2-12	TGACG-motif	TGACG	506	5	+	Hordeum vulgare	cis-acting regulatory element involved in the MeJA-responsiveness
	JmAP2-12	TGACG-motif	TGACG	762	5	-	Hordeum vulgare	cis-acting regulatory element involved in the MeJA-responsiveness
	JmAP2-12	TGACG-motif	TGACG	1103	5	-	Hordeum vulgare	cis-acting regulatory element involved in the MeJA-responsiveness
	JmAP2-12	TCT-motif	TCTTAC	659	6	+	Arabidopsis thaliana	part of a light responsive element
	JmAP2-12	Sp1	GGGCGG	52	6	-	Oryza sativa	light responsive element
	JmAP2-12	CAAT-box	CAAAT	7	5	-	Pisum sativum	common cis-acting element in promoter and enhancer regions
	JmAP2-12	CAAT-box	CAAAT	399	5	-	Pisum sativum	common cis-acting element in promoter and enhancer regions
	JmAP2-12	CAAT-box	CAAAT	699	5	-	Pisum sativum	common cis-acting element in promoter and enhancer regions
	JmAP2-12	CAAT-box	CCAAT	791	5	+	Arabidopsis thaliana	common cis-acting element in promoter and enhancer regions
	JmAP2-12	CAAT-box	CAAAT	880	5	+	Pisum sativum	common cis-acting element in promoter and enhancer regions
	JmAP2-12	CAAT-box	CCAAT	901	5	-	Arabidopsis thaliana	common cis-acting element in promoter and enhancer regions
	JmAP2-12	CAAT-box	CAAAT	953	5	-	Pisum sativum	common cis-acting element in promoter and enhancer regions
	JmAP2-12	CAAT-box	CAAAT	1006	5	-	Pisum sativum	common cis-acting element in promoter and enhancer regions
	JmAP2-12	CAAT-box	CAAAT	1148	5	-	Pisum sativum	common cis-acting element in promoter and enhancer regions
	JmAP2-12	CAAT-box	CCAAT	1188	5	-	Arabidopsis thaliana	common cis-acting element in promoter and enhancer regions
	JmAP2-12	CAAT-box	CAAAT	1488	5	+	Pisum sativum	common cis-acting element in promoter and enhancer regions
	JmAP2-12	CAAT-box	CAAAT	1769	5	+	Pisum sativum	common cis-acting element in promoter and enhancer regions
	JmAP2-12	CAAT-box	CAAAT	1851	5	+	Pisum sativum	common cis-acting element in promoter and enhancer regions
	JmAP2-12	TATA-box	TATA	295	4	+	Arabidopsis thaliana	core promoter element around -30 of transcription start
	JmAP2-12	TATA-box	TATATAA	842	7	-	Arabidopsis thaliana	core promoter element around -30 of transcription start
	JmAP2-12	TATA-box	TATATA	843	6	+	Arabidopsis thaliana	core promoter element around -30 of transcription start
	JmAP2-12	TATA-box	ATATAT	844	6	+	Brassica napus	core promoter element around -30 of transcription start
	JmAP2-12	TATA-box	TATATA	845	6	+	Arabidopsis thaliana	core promoter element around -30 of transcription start
	JmAP2-12	TATA-box	ATATAT	846	6	+	Brassica napus	core promoter element around -30 of transcription start
	JmAP2-12	TATA-box	TATA	847	4	+	Arabidopsis thaliana	core promoter element around -30 of transcription start
	JmAP2-12	TATA-box	TATAAATA	849	8	-	Daucus carota	core promoter element around -30 of transcription start
	JmAP2-12	TATA-box	TATAAAT	850	7	-	Brassica juncea	core promoter element around -30 of transcription start
	JmAP2-12	TATA-box	TATAAA	851	6	-	Helianthus annuus	core promoter element around -30 of transcription start
	JmAP2-12	TATA-box	TATAA	852	5	-	Arabidopsis thaliana	core promoter element around -30 of transcription start
	JmAP2-12	TATA-box	TATA	853	4	+	Arabidopsis thaliana	core promoter element around -30 of transcription start
	JmAP2-12	TATA-box	ATATAT	920	6	+	Brassica napus	core promoter element around -30 of transcription start
	JmAP2-12	TATA-box	TATATA	921	6	+	Arabidopsis thaliana	core promoter element around -30 of transcription start
	JmAP2-12	TATA-box	ATATAT	922	6	+	Brassica napus	core promoter element around -30 of transcription start
	JmAP2-12	TATA-box	TATATA	923	6	+	Arabidopsis thaliana	core promoter element around -30 of transcription start
	JmAP2-12	TATA-box	ATATAT	924	6	+	Brassica napus	core promoter element around -30 of transcription start
	JmAP2-12	TATA-box	TATATA	925	6	+	Arabidopsis thaliana	core promoter element around -30 of transcription start
	JmAP2-12	TATA-box	TATA	927	4	+	Arabidopsis thaliana	core promoter element around -30 of transcription start
	JmAP2-12	TATA-box	ATATAT	934	6	+	Brassica napus	core promoter element around -30 of transcription start
	JmAP2-12	TATA-box	TATATA	935	6	+	Arabidopsis thaliana	core promoter element around -30 of transcription start
	JmAP2-12	TATA-box	ATATAT	936	6	+	Brassica napus	core promoter element around -30 of transcription start
	JmAP2-12	TATA-box	TATA	937	4	+	Arabidopsis thaliana	core promoter element around -30 of transcription start
	JmAP2-12	TATA-box	ATTATA	970	6	+	Brassica napus	core promoter element around -30 of transcription start
	JmAP2-12	TATA-box	TATATAA	971	7	-	Arabidopsis thaliana	core promoter element around -30 of transcription start
	JmAP2-12	TATA-box	TATATA	972	6	+	Arabidopsis thaliana	core promoter element around -30 of transcription start
	JmAP2-12	TATA-box	ATATAT	973	6	+	Brassica napus	core promoter element around -30 of transcription start
	JmAP2-12	TATA-box	TATA	974	4	+	Arabidopsis thaliana	core promoter element around -30 of transcription start
	JmAP2-12	TATA-box	ATATAA	1118	6	+	Brassica oleracea	core promoter element around -30 of transcription start
	JmAP2-12	TATA-box	TATA	1119	4	-	Arabidopsis thaliana	core promoter element around -30 of transcription start
	JmAP2-12	TATA-box	TACAAAA	1176	7	+	Oryza sativa	core promoter element around -30 of transcription start
	JmAP2-12	TATA-box	TACAAAA	1380	7	-	Oryza sativa	core promoter element around -30 of transcription start
	JmAP2-12	TATA-box	TATAA	1400	5	-	Arabidopsis thaliana	core promoter element around -30 of transcription start
	JmAP2-12	TATA-box	TATA	1401	4	-	Arabidopsis thaliana	core promoter element around -30 of transcription start
	JmAP2-12	TATA-box	TATATA	1446	6	-	Arabidopsis thaliana	core promoter element around -30 of transcription start
	JmAP2-12	TATA-box	TATA	1448	4	-	Arabidopsis thaliana	core promoter element around -30 of transcription start
	JmAP2-12	TATA-box	TATAA	1512	5	-	Arabidopsis thaliana	core promoter element around -30 of transcription start
	JmAP2-12	TATA-box	TATA	1513	4	-	Arabidopsis thaliana	core promoter element around -30 of transcription start
	JmAP2-12	TATA-box	ATTATA	1558	6	+	Brassica napus	core promoter element around -30 of transcription start
	JmAP2-12	TATA-box	TATAA	1559	5	-	Arabidopsis thaliana	core promoter element around -30 of transcription start
	JmAP2-12	TATA-box	TATA	1560	4	-	Arabidopsis thaliana	core promoter element around -30 of transcription start
	JmAP2-12	TATA-box	taTATAAAtc	1607	9	-	Arabidopsis thaliana	core promoter element around -30 of transcription start
	JmAP2-12	TATA-box	ATATAT	1608	6	-	Brassica napus	core promoter element around -30 of transcription start
	JmAP2-12	TATA-box	TATATA	1609	6	-	Arabidopsis thaliana	core promoter element around -30 of transcription start
	JmAP2-12	TATA-box	ATATAT	1610	6	-	Brassica napus	core promoter element around -30 of transcription start
	JmAP2-12	TATA-box	TATATA	1611	6	-	Arabidopsis thaliana	core promoter element around -30 of transcription start
	JmAP2-12	TATA-box	ATATAT	1612	6	-	Brassica napus	core promoter element around -30 of transcription start
	JmAP2-12	TATA-box	TATATA	1613	6	-	Arabidopsis thaliana	core promoter element around -30 of transcription start
	JmAP2-12	TATA-box	ATATAT	1614	6	-	Brassica napus	core promoter element around -30 of transcription start
	JmAP2-12	TATA-box	TATATA	1615	6	-	Arabidopsis thaliana	core promoter element around -30 of transcription start
	JmAP2-12	TATA-box	ATATAT	1616	6	-	Brassica napus	core promoter element around -30 of transcription start
	JmAP2-12	TATA-box	TATATA	1617	6	-	Arabidopsis thaliana	core promoter element around -30 of transcription start
	JmAP2-12	TATA-box	ATATAT	1618	6	-	Brassica napus	core promoter element around -30 of transcription start
	JmAP2-12	TATA-box	TATATA	1619	6	-	Arabidopsis thaliana	core promoter element around -30 of transcription start
	JmAP2-12	TATA-box	ATATAT	1620	6	-	Brassica napus	core promoter element around -30 of transcription start
	JmAP2-12	TATA-box	TATATA	1621	6	-	Arabidopsis thaliana	core promoter element around -30 of transcription start
[truncated: 19,515 more rows]

## Sheet: Table S10
Supplementary Table S10. Statistics of stress effector information of JmAP2/ERF genes
[truncated: 153 more rows]

[truncated: 3 more sheets: Table S11, Table S12, Table S13]
